# Supplementary material for: Lsd1 as a therapeutic target in Gfi1-activated medulloblastoma
Source: Nat Commun. 2019 Jan 18;10:332. doi: 10.1038/s41467-018-08269-5 (PMC6338772; doi:10.1038/s41467-018-08269-5)
Supplement: Supplementary file 3 — Supplementary Data 1 [file 41467_2018_8269_MOESM3_ESM.xlsx]

## Sheet: Supplemental Table 1
Supplementary Data 1. Differentially expressed genes in MG tumor cells compared to NSCs.
Gene Name	log Fold Change	Averege Expression (n=12)	t-statistic	P-value	FDR-corrected P-value	Averege Expression in MG (n=7)	Averege Expression in NSC (n=5)	Up- or Down-regulated
Fxyd6	-7.28506	8.08108	-23.8936	8.13227e-12	1.03743e-09	5.04563	12.3307	Down
Ttr	-6.98168	9.91441	-11.8013	3.80318e-08	4.08588e-07	7.00538	13.9871	Down
Nhlh2	-6.93302	7.02144	-20.0615	6.87736e-11	4.12719e-09	4.13268	11.0657	Down
Tox3	-6.85505	7.78452	-9.86565	2.91872e-07	2.1302e-06	4.92825	11.7833	Down
Otx2	-6.63049	6.04364	-31.113	3.14818e-13	1.21943e-10	3.28093	9.91142	Down
Ptf1a	-6.31445	6.90551	-19.0928	1.25431e-10	6.13748e-09	4.27449	10.5889	Down
Nnat	-6.21251	7.94899	-11.5875	4.69586e-08	4.81427e-07	5.36044	11.573	Down
E130114P18Rik	-6.15883	6.49157	-43.8847	4.41967e-15	1.04619e-11	3.9254	10.0842	Down
Uchl1	-6.11604	6.76963	-67.0231	2.25848e-17	2.40573e-13	4.22128	10.3373	Down
Nrn1	-6.04749	7.62775	-17.1932	4.44949e-10	1.4881e-08	5.10796	11.1554	Down
Sfrp2	-6.04665	6.37006	-28.8944	7.85e-13	2.24411e-10	3.85062	9.89728	Down
Mab21l1	-5.85917	6.61747	-19.1404	1.21699e-10	6.01774e-09	4.17615	10.0353	Down
Crmp1	-5.81468	8.13484	-10.4754	1.48643e-07	1.23314e-06	5.71206	11.5267	Down
Sox11	-5.80801	8.55953	-10.3968	1.61867e-07	1.31971e-06	6.13953	11.9475	Down
9430041P20Rik	-5.76908	8.06129	-17.8993	2.73897e-10	1.06396e-08	5.65751	11.4266	Down
Tfap2b	-5.74644	6.64386	-17.4803	3.64492e-10	1.30288e-08	4.24951	9.99596	Down
Mfap4	-5.74302	8.78385	-9.30072	5.62003e-07	3.61283e-06	6.39093	12.1339	Down
Adamts20	-5.7392	5.85372	-14.8162	2.63878e-09	5.36931e-08	3.46239	9.20159	Down
Amer2	-5.70477	6.58542	-34.4988	8.76633e-14	6.43993e-11	4.20843	9.9132	Down
Gm17750	-5.62628	6.18377	-49.8851	8.96899e-16	3.82151e-12	3.83949	9.46577	Down
Zic3	-5.61149	6.71166	-16.4623	7.49995e-10	2.14757e-08	4.37354	9.98504	Down
Dcc	-5.56835	6.61563	-77.4637	3.70652e-18	7.89637e-14	4.29548	9.86383	Down
Cadps2	-5.51546	7.92753	-16.8254	5.77122e-10	1.79227e-08	5.62942	11.1449	Down
Igfbpl1	-5.45943	8.45734	-18.8575	1.45772e-10	6.88361e-09	6.18258	11.642	Down
Dcakd	-5.39062	7.04772	-26.9258	1.87337e-12	3.83753e-10	4.80163	10.1922	Down
Armcx4	-5.38702	7.19728	-14.4925	3.42979e-09	6.42641e-08	4.95268	10.3397	Down
Prr36	-5.33792	6.49384	-39.2609	1.76304e-14	2.68285e-11	4.2697	9.60762	Down
Gsg1l	-5.30829	7.02967	-31.9991	2.22458e-13	9.67192e-11	4.81788	10.1262	Down
Lhx1	-5.28503	7.80028	-5.88759	6.24442e-05	0.000201349	5.59818	10.8832	Down
Neurog2	-5.21597	6.24778	-14.5516	3.26825e-09	6.20007e-08	4.07446	9.29042	Down
Zic1	-5.20002	9.74242	-12.0081	3.11106e-08	3.5576e-07	7.57575	12.7758	Down
2810037O22Rik	-5.19631	8.22955	-16.3352	8.23029e-10	2.30102e-08	6.06442	11.2607	Down
Rnd2	-5.17382	9.09553	-14.6243	3.08072e-09	5.98922e-08	6.93977	12.1136	Down
Sertad4	-5.16993	6.26686	-16.9718	5.20068e-10	1.67112e-08	4.11273	9.28265	Down
D430041D05Rik	-5.13441	8.34659	-24.9773	4.71861e-12	7.28444e-10	6.20725	11.3417	Down
Islr2	-5.1338	8.26905	-12.3612	2.22242e-08	2.7527e-07	6.12997	11.2638	Down
Barhl1	-5.12462	6.97646	-16.949	5.28533e-10	1.67873e-08	4.8412	9.96582	Down
Uncx	-5.06112	7.27719	-5.01816	0.000264318	0.000728465	5.16839	10.2295	Down
Islr	-5.05837	8.23409	-32.7828	1.64901e-13	8.33468e-11	6.12643	11.1848	Down
Spin4	-5.04088	6.1221	-22.425	1.76834e-11	1.70465e-09	4.02173	9.06261	Down
Cnpy1	-5.03775	6.07082	-22.3481	1.84418e-11	1.74739e-09	3.97176	9.00951	Down
Pax3	-5.0264	7.53503	-19.3724	1.05157e-10	5.46406e-09	5.4407	10.4671	Down
Neurod1	-4.98765	9.84668	-5.66563	8.93527e-05	0.000277286	7.76849	12.7561	Down
Ppp1r14c	-4.94076	8.4373	-11.3997	5.66671e-08	5.60463e-07	6.37865	11.3194	Down
Ascl1	-4.89891	5.99066	-15.4484	1.60448e-09	3.78965e-08	3.94945	8.84836	Down
8030445P17Rik	-4.81731	5.14489	-16.1	9.79211e-10	2.59962e-08	3.13768	7.95499	Down
Nfib	-4.79038	8.61175	-26.0743	2.78206e-12	4.89826e-10	6.61576	11.4061	Down
Cyp39a1	-4.76421	6.63043	-28.8888	7.86879e-13	2.24411e-10	4.64535	9.40955	Down
Nsg2	-4.71492	6.42751	-31.5959	2.60233e-13	1.06615e-10	4.46296	9.17788	Down
Sox2	-4.71189	8.33886	-8.55906	1.39334e-06	7.66624e-06	6.37558	11.0875	Down
Tmem178	-4.69483	7.33755	-12.8585	1.40315e-08	1.91497e-07	5.38137	10.0762	Down
Nrep	-4.67269	9.48225	-12.6919	1.63402e-08	2.15549e-07	7.53529	12.208	Down
Syt9	-4.66278	5.95743	-21.0964	3.72774e-11	2.79633e-09	4.0146	8.67739	Down
Sfrp1	-4.60657	7.28203	-24.5006	5.97812e-12	8.35442e-10	5.36263	9.9692	Down
Snurf	-4.56469	7.23569	-27.7128	1.31365e-12	3.26128e-10	5.33373	9.89842	Down
Stmn2	-4.48912	8.44778	-12.222	2.53495e-08	3.03892e-07	6.57731	11.0664	Down
Igfbp2	-4.47627	7.70304	-8.21288	2.17159e-06	1.11505e-05	5.83793	10.3142	Down
Bhlhe22	-4.47461	8.74308	-10.3586	1.68729e-07	1.36275e-06	6.87866	11.3533	Down
Gpr153	-4.45231	7.70376	-20.565	5.08662e-11	3.33432e-09	5.84863	10.3009	Down
Phf21b	-4.43281	7.92189	-9.75753	3.301e-07	2.35199e-06	6.07488	10.5077	Down
6330403K07Rik	-4.43159	7.81053	-16.903	5.46091e-10	1.71592e-08	5.96403	10.3956	Down
Atoh1	-4.4242	7.25067	-8.81969	1.00618e-06	5.81702e-06	5.40725	9.83145	Down
Basp1	-4.42358	10.445	-21.9931	2.2428e-11	1.93317e-09	8.60185	13.0254	Down
Sv2b	-4.41868	7.17112	-26.5097	2.26929e-12	4.39175e-10	5.33	9.74868	Down
Kcne1l	-4.41434	6.68603	-24.7634	5.2442e-12	7.75851e-10	4.84673	9.26107	Down
Hpca	-4.40394	6.5867	-11.6757	4.30301e-08	4.4937e-07	4.75173	9.15567	Down
2900092D14Rik	-4.38624	6.42595	-38.166	2.50465e-14	3.22373e-11	4.59834	8.98459	Down
Ddah2	-4.3658	9.86401	-29.9193	5.105e-13	1.69933e-10	8.04492	12.4107	Down
9530056K15Rik	-4.35997	6.84237	-11.3986	5.67354e-08	5.60618e-07	5.02571	9.38569	Down
Rgs13	-4.3488	4.76162	-27.3674	1.53323e-12	3.51641e-10	2.94962	7.29842	Down
Zfp946	-4.34207	6.86601	-15.4745	1.57256e-09	3.74461e-08	5.05682	9.39888	Down
Podxl2	-4.31431	8.38002	-23.3424	1.08251e-11	1.22669e-09	6.58239	10.8967	Down
Klhl29	-4.31103	6.71884	-6.45399	2.5815e-05	9.30565e-05	4.92257	9.23361	Down
Srrm4os	-4.27909	6.39336	-11.5222	5.01147e-08	5.07918e-07	4.6104	8.88949	Down
Unc5c	-4.27152	6.6469	-36.9562	3.73541e-14	3.85752e-11	4.8671	9.13862	Down
Meis1	-4.2591	6.30961	-35.1025	7.07068e-14	5.57903e-11	4.53499	8.79409	Down
Mpped2	-4.24933	6.42125	-19.1094	1.24122e-10	6.10691e-09	4.6507	8.90003	Down
A930009E05Rik	-4.21257	6.29425	-9.59726	3.96965e-07	2.7351e-06	4.53902	8.75159	Down
4732423E21Rik	-4.16537	5.7806	-17.4046	3.84065e-10	1.35018e-08	4.04503	8.2104	Down
Barhl2	-4.15074	5.82123	-14.1576	4.52394e-09	7.86759e-08	4.09175	8.24249	Down
Plagl1	-4.14973	6.79445	-16.2747	8.60472e-10	2.36909e-08	5.0654	9.21513	Down
Pantr1	-4.14202	7.93191	-20.3226	5.87633e-11	3.68204e-09	6.20607	10.3481	Down
St18	-4.1395	5.8127	-16.9372	5.32972e-10	1.68345e-08	4.08791	8.22741	Down
Col5a2	-4.13584	8.06558	-10.5197	1.41704e-07	1.18573e-06	6.34231	10.4782	Down
Astn1	-4.13437	6.95491	-7.69461	4.32854e-06	1.99773e-05	5.23226	9.36662	Down
Gm15577	-4.1216	5.00484	-21.683	2.66754e-11	2.17737e-09	3.28751	7.4091	Down
Gap43	-4.11012	7.70307	-13.6917	6.71536e-09	1.0781e-07	5.99052	10.1006	Down
Myo16	-4.08757	6.59882	-17.1971	4.43737e-10	1.48638e-08	4.89567	8.98324	Down
Ccnd2	-4.07727	9.70835	-7.40732	6.43252e-06	2.81104e-05	8.00949	12.0868	Down
Snhg14	-4.06749	5.02449	-23.9295	7.98408e-12	1.03087e-09	3.3297	7.39719	Down
Csrp2	-4.06653	8.50843	-18.1604	2.29946e-10	9.43884e-09	6.81404	10.8806	Down
Insm1	-4.06545	9.37931	-5.08559	0.000235448	0.00065749	7.68537	11.7508	Down
Elavl2	-4.05122	6.89346	-7.59102	4.98739e-06	2.25347e-05	5.20545	9.25667	Down
Draxin	-4.03747	7.22171	-21.3169	3.2837e-11	2.54386e-09	5.53943	9.5769	Down
En2	-4.01203	7.69026	-10.0075	2.48742e-07	1.86723e-06	6.01857	10.0306	Down
Adgrb2	-4.00677	7.1029	-8.51719	1.46913e-06	7.99654e-06	5.43341	9.44018	Down
Nxpe4	-4.00539	6.23549	-10.3046	1.78995e-07	1.42895e-06	4.56658	8.57197	Down
Mtap	-3.9757	6.6885	-32.79	1.64453e-13	8.33468e-11	5.03196	9.00765	Down
B3gnt5	-3.97496	4.86377	-37.9017	2.73028e-14	3.23144e-11	3.20753	7.18249	Down
Tubb2b	-3.97159	9.93862	-9.26996	5.82923e-07	3.72371e-06	8.28379	12.2554	Down
Gria2	-3.96959	5.99579	-11.0355	8.22014e-08	7.60738e-07	4.3418	8.31139	Down
Pdgfc	-3.96567	8.0711	-15.4873	1.55703e-09	3.73357e-08	6.41874	10.3844	Down
Zic4	-3.96485	6.49932	-34.0061	1.04765e-13	6.97471e-11	4.8473	8.81215	Down
Mdga1	-3.96416	7.6642	-13.3604	8.95761e-09	1.34561e-07	6.01247	9.97663	Down
LOC552873	-3.96247	5.38876	-16.7712	5.99937e-10	1.84165e-08	3.73773	7.7002	Down
1500015O10Rik	-3.96028	6.29198	-12.6061	1.76863e-08	2.28953e-07	4.64187	8.60215	Down
9330179D12Rik	-3.95458	5.00084	-13.8818	5.70772e-09	9.47758e-08	3.3531	7.30768	Down
Amph	-3.94995	6.97557	-13.095	1.13356e-08	1.61968e-07	5.32976	9.27971	Down
Vps37b	-3.94881	8.72526	-43.2641	5.27594e-15	1.12399e-11	7.07992	11.0287	Down
Elavl3	-3.93193	7.62861	-13.0957	1.13285e-08	1.61968e-07	5.99031	9.92224	Down
Prdm8	-3.90658	7.08329	-4.67766	0.000478425	0.0012329	5.45555	9.36213	Down
Clmp	-3.90652	7.52231	-7.14034	9.38081e-06	3.8783e-05	5.89459	9.80111	Down
Tbata	-3.88508	6.36147	-14.063	4.89708e-09	8.37972e-08	4.74268	8.62776	Down
Dpysl3	-3.87666	6.767	-14.9999	2.27921e-09	4.86112e-08	5.15172	9.02838	Down
Sostdc1	-3.85617	5.53173	-10.559	1.35846e-07	1.14344e-06	3.92499	7.78116	Down
Scube2	-3.83265	5.80816	-13.6552	6.92981e-09	1.10669e-07	4.21122	8.04387	Down
Ube2d1	-3.82623	8.04595	-18.1544	2.30869e-10	9.44035e-09	6.45169	10.2779	Down
Tubb3	-3.82435	6.89396	-4.46766	0.000694999	0.00171786	5.30049	9.12483	Down
Frmd4a	-3.81782	9.54862	-19.7112	8.51939e-11	4.64869e-09	7.95786	11.7757	Down
Gpm6a	-3.81304	9.32406	-8.68013	1.19672e-06	6.734e-06	7.73529	11.5483	Down
Neo1	-3.80463	6.92861	-13.2182	1.01571e-08	1.49027e-07	5.34334	9.14797	Down
Mgat5b	-3.79266	6.20058	-23.5544	9.69041e-12	1.16635e-09	4.6203	8.41296	Down
Flrt3	-3.77398	6.47407	-20.7735	4.49864e-11	3.10159e-09	4.90158	8.67556	Down
Fam181b	-3.77128	5.82828	-16.9387	5.3241e-10	1.68345e-08	4.25692	8.0282	Down
Zfp521	-3.75269	7.0271	-17.2359	4.31875e-10	1.45811e-08	5.46348	9.21617	Down
Apba2	-3.72702	8.17669	-17.4189	3.80282e-10	1.34131e-08	6.62376	10.3508	Down
Rtn1	-3.72029	9.8117	-11.2524	6.57886e-08	6.33534e-07	8.26158	11.9819	Down
Lhx1os	-3.71998	6.8174	-6.07053	4.67174e-05	0.000156268	5.26741	8.98739	Down
Gjc1	-3.70836	8.45311	-17.4658	3.68154e-10	1.31156e-08	6.90796	10.6163	Down
Sestd1	-3.706	7.40235	-23.4065	1.04675e-11	1.21591e-09	5.85818	9.56418	Down
Ttc9b	-3.70393	6.65658	-10.5842	1.32231e-07	1.11876e-06	5.11328	8.81721	Down
Tmem98	-3.69934	8.38474	-21.8446	2.43629e-11	2.04342e-09	6.84335	10.5427	Down
Aldh5a1	-3.69755	6.56039	-11.4951	5.14907e-08	5.18656e-07	5.01974	8.71729	Down
St6gal2	-3.68649	4.80585	-9.34581	5.32776e-07	3.46679e-06	3.26981	6.9563	Down
Frem1	-3.68046	5.0882	-10.6756	1.19929e-07	1.03246e-06	3.55467	7.23513	Down
Neurod6	-3.67452	4.20868	-14.3447	3.87275e-09	7.05776e-08	2.67763	6.35215	Down
Rnd3	-3.67269	8.10198	-22.6045	1.60402e-11	1.58899e-09	6.57169	10.2444	Down
Chd7	-3.66784	9.16316	-14.6384	3.04557e-09	5.95256e-08	7.6349	11.3027	Down
BC034090	-3.66099	7.43284	-14.7413	2.80257e-09	5.61155e-08	5.90742	9.56842	Down
Tram1l1	-3.65458	6.36151	-29.786	5.39462e-13	1.74132e-10	4.83877	8.49335	Down
Aard	-3.64532	7.42656	-11.9254	3.37008e-08	3.75714e-07	5.90768	9.553	Down
Nav1	-3.642	7.66434	-18.0097	2.54301e-10	1.01454e-08	6.14684	9.78884	Down
Fmnl2	-3.6379	8.89168	-10.466	1.50166e-07	1.24335e-06	7.37589	11.0138	Down
Pfn2	-3.63646	9.90725	-18.4922	1.84729e-10	7.96653e-09	8.39206	12.0285	Down
Irx1	-3.63623	7.48928	-26.122	2.72027e-12	4.86996e-10	5.97418	9.61041	Down
Bex2	-3.62922	9.79291	-11.6711	4.3225e-08	4.50741e-07	8.28073	11.91	Down
Npr2	-3.62879	6.96245	-21.0519	3.82487e-11	2.8392e-09	5.45045	9.07924	Down
Zcchc18	-3.62789	7.45286	-13.1878	1.04347e-08	1.51948e-07	5.94124	9.56913	Down
Mkrn3	-3.60523	4.77227	-17.949	2.64886e-10	1.04502e-08	3.2701	6.87532	Down
C230037E05Rik	-3.60494	6.57043	-13.3494	9.0453e-09	1.35609e-07	5.06837	8.67332	Down
LOC552901	-3.59198	5.37672	-17.4229	3.79224e-10	1.3398e-08	3.88006	7.47204	Down
Pax6	-3.58161	6.26299	-21.7334	2.59302e-11	2.14948e-09	4.77065	8.35226	Down
4930428B01Rik	-3.57719	6.34665	-33.0374	1.49839e-13	7.98042e-11	4.85615	8.43334	Down
Pcsk9	-3.57203	6.86831	-11.2909	6.32642e-08	6.15425e-07	5.37997	8.952	Down
Nudt11	-3.56505	6.24386	-22.8029	1.44135e-11	1.4858e-09	4.75842	8.32347	Down
2310067E19Rik	-3.56179	7.08623	-12.0826	2.89582e-08	3.36749e-07	5.60215	9.16394	Down
Zfp704	-3.56138	7.93434	-15.9679	1.08075e-09	2.80443e-08	6.45044	10.0118	Down
Grk3	-3.54739	6.35713	-23.6259	9.33707e-12	1.13667e-09	4.87905	8.42644	Down
Slc18b1	-3.54269	6.8814	-17.5188	3.54945e-10	1.28861e-08	5.40528	8.94797	Down
Atp6v0e2	-3.53985	8.4053	-13.4186	8.51224e-09	1.29532e-07	6.93036	10.4702	Down
Cdh2	-3.53774	8.727	-6.47065	2.51695e-05	9.10683e-05	7.25294	10.7907	Down
4930488B01Rik	-3.52007	5.26791	-15.6872	1.33596e-09	3.32407e-08	3.80121	7.32129	Down
Pcdh8	-3.50752	6.21352	-4.49329	0.000663843	0.00165255	4.75205	8.25957	Down
Mum1l1	-3.50264	7.16303	-8.39829	1.70941e-06	9.08615e-06	5.70359	9.20623	Down
Fat3	-3.50168	6.53194	-25.8709	3.06341e-12	5.13881e-10	5.07291	8.57458	Down
Nuak1	-3.49954	8.0422	-26.4918	2.28823e-12	4.39175e-10	6.58406	10.0836	Down
Fam155a	-3.48115	6.1649	-5.99489	5.2642e-05	0.000173256	4.71442	8.19557	Down
A130088B03Rik	-3.47605	8.26701	-13.6668	6.8606e-09	1.09728e-07	6.81866	10.2947	Down
Kcne2	-3.47115	4.86675	-5.86459	6.4785e-05	0.000208109	3.42043	6.89159	Down
Msi1	-3.46192	6.42071	-23.77	8.66622e-12	1.08603e-09	4.97824	8.44017	Down
Ctxn1	-3.45559	8.95796	-25.8892	3.03696e-12	5.13488e-10	7.51814	10.9737	Down
Elovl2	-3.45537	6.80921	-7.38668	6.62076e-06	2.88325e-05	5.36948	8.82484	Down
Phyhipl	-3.44275	7.95794	-13.9849	5.23008e-09	8.84299e-08	6.52346	9.96622	Down
Celsr3	-3.42844	7.40358	-6.65113	1.91786e-05	7.19333e-05	5.97507	9.40351	Down
AU023386	-3.4261	4.24461	-18.241	2.17959e-10	9.06915e-09	2.81706	6.24317	Down
Cd1d1	-3.42118	7.37431	-36.634	4.16405e-14	3.86086e-11	5.94882	9.37	Down
Stmn3	-3.41717	9.20111	-8.30446	1.92856e-06	1.00949e-05	7.7773	11.1945	Down
D430019H16Rik	-3.4112	7.5364	-13.3007	9.44202e-09	1.40274e-07	6.11507	9.52627	Down
Chrna3	-3.40574	5.49909	-9.09225	7.21297e-07	4.44761e-06	4.08003	7.48577	Down
Rimklb	-3.40023	6.10033	-40.5947	1.16427e-14	2.03067e-11	4.68357	8.08379	Down
Kcnmb4	-3.39698	7.38862	-27.1325	1.70499e-12	3.59636e-10	5.97321	9.37019	Down
Depdc1a	-3.38922	6.51113	-13.4171	8.52272e-09	1.29599e-07	5.09895	8.48817	Down
Gldc	-3.38912	6.65999	-22.919	1.35449e-11	1.42852e-09	5.24785	8.63697	Down
Tfap2a	-3.38656	6.2665	-14.935	2.39988e-09	5.03714e-08	4.85544	8.242	Down
Plch1	-3.38582	5.4751	-22.8863	1.37843e-11	1.44661e-09	4.06434	7.45016	Down
Gli2	-3.38536	9.23201	-11.8624	3.5828e-08	3.91626e-07	7.82145	11.2068	Down
Gm2590	-3.37154	4.89739	-17.5341	3.51238e-10	1.28033e-08	3.49258	6.86412	Down
Phpt1	-3.3696	9.84548	-16.8282	5.75974e-10	1.79132e-08	8.44148	11.8111	Down
Spsb4	-3.36307	6.46155	-34.2969	9.4277e-14	6.47896e-11	5.06027	8.42335	Down
Ankrd50	-3.35896	8.41035	-11.6679	4.33621e-08	4.5195e-07	7.01079	10.3697	Down
5031426D15Rik	-3.34222	5.29645	-8.80863	1.02003e-06	5.87953e-06	3.90385	7.24607	Down
Sgpp2	-3.33528	6.6074	-8.96539	8.41368e-07	5.02791e-06	5.21771	8.55298	Down
Peg12	-3.32747	4.30689	-28.824	8.08993e-13	2.24411e-10	2.92044	6.24791	Down
Plxnb2	-3.32403	10.2477	-18.3537	2.02323e-10	8.56915e-09	8.8627	12.1867	Down
Gpc2	-3.32332	6.07265	-14.3063	3.9979e-09	7.17534e-08	4.68793	8.01125	Down
Slc17a6	-3.31095	5.13916	-12.2864	2.38501e-08	2.89551e-07	3.75959	7.07054	Down
Hey1	-3.30066	9.11104	-16.8024	5.86689e-10	1.81405e-08	7.73577	11.0364	Down
Dcx	-3.29548	5.52368	-18.9213	1.39926e-10	6.66888e-09	4.15056	7.44604	Down
Prom1	-3.29503	8.57636	-5.69052	8.58043e-05	0.000267711	7.20343	10.4985	Down
Tshz3	-3.29337	5.22646	-16.4403	7.62096e-10	2.17792e-08	3.85422	7.14759	Down
D530037H12Rik	-3.2883	6.75097	-9.58724	4.016e-07	2.75812e-06	5.38084	8.66915	Down
Gm5796	-3.28413	8.06114	-8.05835	2.65879e-06	1.32158e-05	6.69276	9.97688	Down
9630021D06Rik	-3.28316	4.56316	-14.5674	3.22642e-09	6.1346e-08	3.19517	6.47834	Down
Iqgap2	-3.27699	6.86305	-21.3939	3.14239e-11	2.46123e-09	5.49764	8.77463	Down
Tagln3	-3.27328	7.55643	-14.4455	3.56444e-09	6.62798e-08	6.19257	9.46584	Down
Gm29673	-3.26982	9.39917	-10.6155	1.27873e-07	1.08794e-06	8.03674	11.3066	Down
Cadps	-3.26553	6.39322	-5.8021	7.16265e-05	0.000227683	5.03258	8.29811	Down
Enah	-3.26359	6.82283	-14.7089	2.87675e-09	5.73304e-08	5.463	8.72659	Down
Skor1	-3.26224	6.42601	-17.2198	4.36751e-10	1.47224e-08	5.06674	8.32898	Down
9330159F19Rik	-3.26056	5.58931	-11.8396	3.6633e-08	3.97733e-07	4.23074	7.49131	Down
Elavl4	-3.25536	7.34348	-5.3837	0.000142263	0.000417289	5.98708	9.24244	Down
Vash1	-3.25471	7.82561	-19.6471	8.86291e-11	4.79227e-09	6.46948	9.72419	Down
Irs1	-3.25357	10.2696	-17.5184	3.55057e-10	1.28861e-08	8.91393	12.1675	Down
Sstr2	-3.24402	7.31788	-11.677	4.2975e-08	4.49014e-07	5.96621	9.21023	Down
Ackr1	-3.23499	8.38845	-9.6842	3.59062e-07	2.5171e-06	7.04054	10.2755	Down
Tfap2c	-3.23118	5.61124	-8.14148	2.38366e-06	1.20638e-05	4.26492	7.4961	Down
Dpysl4	-3.22844	7.14684	-21.6238	2.75808e-11	2.24268e-09	5.80165	9.0301	Down
6330415B21Rik	-3.22297	4.60252	-9.62404	3.84853e-07	2.66919e-06	3.25962	6.48259	Down
Sh3gl2	-3.20817	6.93403	-20.1687	6.44599e-11	3.93482e-09	5.59729	8.80547	Down
Fam89b	-3.20706	9.24641	-30.7259	3.67504e-13	1.34988e-10	7.91013	11.1172	Down
Scg3	-3.17694	9.55408	-8.40117	1.70312e-06	9.06329e-06	8.23036	11.4073	Down
Cthrc1	-3.17403	6.68712	-6.37858	2.89627e-05	0.000102923	5.36461	8.53863	Down
Hdac6	-3.1737	8.14726	-42.1674	7.25984e-15	1.40603e-11	6.82489	9.99859	Down
Lrch2	-3.17107	6.59044	-12.3825	2.17847e-08	2.70691e-07	5.26916	8.44023	Down
Synpr	-3.16995	6.85669	-9.32226	5.47831e-07	3.5431e-06	5.53588	8.70582	Down
Optc	-3.16957	6.08422	-8.86776	9.4829e-07	5.54401e-06	4.76357	7.93314	Down
Bzrap1	-3.16941	6.60963	-15.409	1.65418e-09	3.87685e-08	5.28905	8.45846	Down
Gng2	-3.15768	6.90674	-20.3345	5.83487e-11	3.6777e-09	5.59104	8.74872	Down
Trp53i11	-3.15496	8.12999	-14.8912	2.48514e-09	5.13838e-08	6.81542	9.97038	Down
Ube2e2	-3.14963	8.16237	-10.4216	1.57568e-07	1.29024e-06	6.85003	9.99966	Down
Zfpm2	-3.14029	6.46283	-20.8996	4.17877e-11	2.95762e-09	5.15438	8.29467	Down
Adgrg1	-3.13971	8.09394	-13.7328	6.48234e-09	1.04859e-07	6.78573	9.92543	Down
Prickle2	-3.13962	7.0211	-16.8655	5.60874e-10	1.7546e-08	5.71293	8.85255	Down
Frrs1l	-3.13912	7.39867	-7.87223	3.40522e-06	1.62766e-05	6.0907	9.22982	Down
Camk2n2	-3.13443	8.04818	-16.9394	5.32135e-10	1.68345e-08	6.74217	9.8766	Down
Col8a2	-3.13002	4.64569	-6.34936	3.02895e-05	0.000106995	3.34152	6.47154	Down
Psmb7	-3.12979	10.1635	-28.9709	7.59809e-13	2.24411e-10	8.85941	11.9892	Down
Asphd2	-3.12188	7.60951	-15.0783	2.14207e-09	4.6471e-08	6.30873	9.43061	Down
Samd14	-3.11831	7.79396	-18.8302	1.48351e-10	6.95205e-09	6.49466	9.61297	Down
A930017K11Rik	-3.11136	6.37979	-9.04603	7.62778e-07	4.65622e-06	5.08339	8.19475	Down
Sphkap	-3.09994	6.2943	-10.224	1.95556e-07	1.53675e-06	5.00265	8.1026	Down
Gng3	-3.09624	6.87254	-12.2652	2.43334e-08	2.94712e-07	5.58244	8.67868	Down
Antxr2	-3.09237	6.84406	-10.6216	1.27044e-07	1.08218e-06	5.55558	8.64795	Down
Rnf122	-3.09208	6.55143	-19.7293	8.42496e-11	4.62591e-09	5.26306	8.35514	Down
9630041G16Rik	-3.08775	7.88401	-6.93239	1.26648e-05	5.01508e-05	6.59745	9.6852	Down
Map6	-3.07703	6.20304	-28.0746	1.11958e-12	2.94462e-10	4.92094	7.99797	Down
En1	-3.07542	4.43792	-11.6275	4.51325e-08	4.65844e-07	3.15649	6.23191	Down
Mest	-3.07444	7.4963	-13.9176	5.53643e-09	9.25083e-08	6.21528	9.28972	Down
AI131651	-3.07185	6.91083	-10.2598	1.88012e-07	1.49121e-06	5.63089	8.70274	Down
Itga7	-3.07021	7.354	-17.4246	3.78773e-10	1.3398e-08	6.07475	9.14496	Down
Chst15	-3.05966	7.2579	-14.322	3.94632e-09	7.14293e-08	5.98304	9.0427	Down
Fndc4	-3.05659	6.82069	-10.2973	1.80417e-07	1.43686e-06	5.54711	8.6037	Down
Otx1	-3.05285	5.00956	-11.8718	3.55026e-08	3.89268e-07	3.73754	6.79039	Down
Celsr2	-3.05194	8.53977	-21.7663	2.54549e-11	2.12282e-09	7.26812	10.3201	Down
Pcdha1	-3.04846	5.98621	-10.8448	1.00289e-07	8.92095e-07	4.71602	7.76448	Down
Sncaip	-3.04608	5.20121	-22.6586	1.55781e-11	1.57287e-09	3.932	6.97809	Down
Trhde	-3.04533	4.70591	-7.62075	4.78804e-06	2.17955e-05	3.43702	6.48235	Down
C630043F03Rik	-3.04486	5.62284	-18.5879	1.73545e-10	7.65467e-09	4.35415	7.39901	Down
Ptx3	-3.04171	6.60221	-10.163	2.09187e-07	1.62469e-06	5.33483	8.37653	Down
Fabp7	-3.03972	10.8094	-7.16986	8.99353e-06	3.73923e-05	9.54287	12.5826	Down
Syt14	-3.01824	5.75045	-18.9827	1.34546e-10	6.47247e-09	4.49285	7.51109	Down
Cnrip1	-3.01764	7.07391	-24.2196	6.88704e-12	9.22777e-10	5.81656	8.83419	Down
Gpc1	-3.01199	8.92087	-13.1865	1.04469e-08	1.52023e-07	7.66588	10.6779	Down
Gspt2	-3.01193	5.61385	-23.6293	9.32043e-12	1.13667e-09	4.35888	7.37081	Down
9630010G10Rik	-3.01076	10.999	-10.5035	1.44205e-07	1.20382e-06	9.74453	12.7553	Down
Dusp4	-3.00983	6.47455	-5.67456	8.80611e-05	0.000273956	5.22046	8.23029	Down
Pdgfra	-3.00257	6.68265	-16.1144	9.6879e-10	2.58635e-08	5.43158	8.43415	Down
Cdk6	-3.00084	7.32765	-7.03115	1.09745e-05	4.44151e-05	6.0773	9.07814	Down
Otud1	-2.99457	5.84189	-15.474	1.57315e-09	3.74461e-08	4.59415	7.58872	Down
Mtcl1	-2.99174	7.21344	-10.3273	1.74594e-07	1.3973e-06	5.96688	8.95862	Down
Ctnna2	-2.98995	5.84695	-20.752	4.55567e-11	3.10729e-09	4.60114	7.59109	Down
Zfp423	-2.98628	9.19527	-30.8145	3.54661e-13	1.32556e-10	7.95099	10.9373	Down
Mfhas1	-2.98259	8.00124	-19.24	1.14278e-10	5.74195e-09	6.7585	9.74108	Down
Mlf2	-2.97651	9.41418	-38.084	2.57245e-14	3.22373e-11	8.17397	11.1505	Down
Nol4	-2.97143	6.48188	-10.8671	9.7976e-08	8.75904e-07	5.24379	8.21522	Down
Gpx8	-2.9706	8.4563	-11.5172	5.03673e-08	5.09751e-07	7.21855	10.1891	Down
Ina	-2.96755	7.4512	-4.66722	0.00048732	0.00125385	6.21472	9.18227	Down
Tnfaip8	-2.96457	6.17341	-9.62936	3.82494e-07	2.66035e-06	4.93818	7.90274	Down
Penk	-2.95591	6.72928	-7.51551	5.53448e-06	2.46821e-05	5.49765	8.45356	Down
Serpinb1b	-2.94274	4.8298	-10.8749	9.71735e-08	8.70191e-07	3.60366	6.5464	Down
Kcnj13	-2.94172	5.6424	-7.45194	6.04465e-06	2.66372e-05	4.41668	7.3584	Down
Ugdh	-2.94022	8.75535	-35.7874	5.56453e-14	4.74187e-11	7.53026	10.4705	Down
Ephb2	-2.94004	6.64341	-25.3721	3.8917e-12	6.28097e-10	5.41839	8.35843	Down
Sema4g	-2.93652	6.59888	-16.0505	1.01603e-09	2.67228e-08	5.37533	8.31184	Down
LOC102631979	-2.92988	5.61242	-18.8173	1.49594e-10	6.98894e-09	4.39164	7.32152	Down
Crym	-2.91945	6.11272	-6.11092	4.38456e-05	0.000147869	4.89628	7.81573	Down
Htr2c	-2.91095	4.54551	-10.1982	2.01204e-07	1.57359e-06	3.33262	6.24357	Down
Heph	-2.90855	5.2565	-10.1285	2.17337e-07	1.67516e-06	4.0446	6.95315	Down
Abat	-2.90024	8.16379	-7.41736	6.34303e-06	2.77786e-05	6.95536	9.8556	Down
C1ql1	-2.88989	6.43751	-11.1793	7.08889e-08	6.74204e-07	5.23339	8.12328	Down
AI504432	-2.88442	5.89111	-15.0838	2.13283e-09	4.63652e-08	4.68926	7.57369	Down
Ankrd34b	-2.88139	5.02891	-18.1412	2.32906e-10	9.50541e-09	3.82833	6.70972	Down
Panx1	-2.87916	7.35542	-36.1971	4.83211e-14	4.2893e-11	6.15577	9.03493	Down
Ctnnd2	-2.87046	7.58204	-13.3879	8.74409e-09	1.31929e-07	6.38602	9.25648	Down
2017-09-03	-2.86805	7.79202	-12.9027	1.3479e-08	1.85729e-07	6.597	9.46505	Down
Vopp1	-2.86598	6.49664	-20.7794	4.483e-11	3.10084e-09	5.30249	8.16846	Down
Rnf217	-2.86401	6.27092	-29.2675	6.70063e-13	2.01057e-10	5.07758	7.94159	Down
2610035F20Rik	-2.85903	5.76467	-16.9913	5.12901e-10	1.65558e-08	4.57341	7.43244	Down
Plcxd2	-2.85724	6.22993	-8.28831	1.96922e-06	1.02623e-05	5.03942	7.89665	Down
Ccdc153	-2.85662	5.6843	-6.5212	2.33142e-05	8.51948e-05	4.49404	7.35067	Down
Mir9-3hg	-2.8551	6.57938	-29.6634	5.67638e-13	1.77838e-10	5.38976	8.24486	Down
Nedd4l	-2.83649	5.34071	-33.7441	1.15295e-13	7.15038e-11	4.15884	6.99533	Down
Zfp711	-2.83583	5.16625	-13.7358	6.46548e-09	1.04666e-07	3.98466	6.82049	Down
2700081O15Rik	-2.83565	8.25388	-18.5022	1.83525e-10	7.94677e-09	7.07236	9.90801	Down
Zfp608	-2.82683	6.77002	-31.2305	3.0049e-13	1.18549e-10	5.59218	8.41901	Down
Cxcr4	-2.82403	8.76489	-13.7028	6.65139e-09	1.07187e-07	7.58821	10.4122	Down
Gpr85	-2.8204	5.70823	-26.9984	1.81223e-12	3.74832e-10	4.53306	7.35347	Down
Sema7a	-2.8201	7.32867	-9.24136	6.03128e-07	3.83096e-06	6.15363	8.97373	Down
Coro2b	-2.81998	8.631	-22.8314	1.41952e-11	1.48242e-09	7.45601	10.276	Down
Fmn2	-2.81856	6.47651	-6.49897	2.41117e-05	8.77778e-05	5.30211	8.12067	Down
Nphs1	-2.81854	6.41341	-10.9552	8.93533e-08	8.12109e-07	5.23902	8.05756	Down
Tmem212	-2.81777	6.47175	-6.55501	2.21544e-05	8.14737e-05	5.29768	8.11545	Down
Alcam	-2.81708	7.40171	-7.82293	3.63834e-06	1.72056e-05	6.22793	9.04501	Down
5730478J17Rik	-2.81507	5.67682	-14.0294	5.03756e-09	8.56506e-08	4.50387	7.31894	Down
Pik3r3	-2.80963	8.63147	-14.9276	2.41412e-09	5.05708e-08	7.46079	10.2704	Down
Ndn	-2.80622	6.85399	-11.3548	5.92956e-08	5.82941e-07	5.68473	8.49095	Down
Negr1	-2.80613	6.62835	-9.29276	5.6734e-07	3.64164e-06	5.45913	8.26526	Down
Fam171b	-2.8012	7.41458	-22.1485	2.05791e-11	1.84209e-09	6.24742	9.04861	Down
Chrd	-2.80046	7.97383	-9.30531	5.58952e-07	3.59647e-06	6.80697	9.60744	Down
Slc4a10	-2.80012	6.54716	-5.3985	0.000138792	0.000408569	5.38044	8.18056	Down
Elovl5	-2.79689	9.893	-9.56045	4.14282e-07	2.83062e-06	8.72763	11.5245	Down
Lxn	-2.79474	9.1702	-7.45202	6.044e-06	2.66372e-05	8.00573	10.8005	Down
Cbfb	-2.79473	10.0914	-12.2994	2.3557e-08	2.87269e-07	8.92696	11.7217	Down
Armcx2	-2.79352	8.7484	-14.8582	2.55158e-09	5.24631e-08	7.58444	10.378	Down
Nectin3	-2.78909	5.65236	-27.3648	1.53505e-12	3.51641e-10	4.49024	7.27934	Down
Mex3b	-2.78603	8.83307	-11.9338	3.34272e-08	3.7402e-07	7.67222	10.4583	Down
Cadm4	-2.78275	9.26669	-8.69567	1.17371e-06	6.62552e-06	8.10721	10.89	Down
Rdh5	-2.7808	7.40605	-24.5981	5.69365e-12	8.19577e-10	6.24738	9.02818	Down
Cachd1	-2.77957	7.01203	-17.5814	3.40016e-10	1.25798e-08	5.85387	8.63345	Down
Sema4f	-2.77281	6.91138	-10.8452	1.00245e-07	8.92095e-07	5.75604	8.52885	Down
Arhgap20	-2.7667	4.96275	-11.936	3.3356e-08	3.73419e-07	3.80995	6.57665	Down
Pbx3	-2.76291	8.36051	-9.58266	4.03738e-07	2.77012e-06	7.2093	9.97221	Down
Erbin	-2.76144	6.23289	-20.829	4.35468e-11	3.05171e-09	5.08229	7.84373	Down
Cers6	-2.75732	6.7103	-5.4202	0.000133866	0.000395984	5.56142	8.31874	Down
D330040H18Rik	-2.75501	4.70139	-8.15649	2.33732e-06	1.18699e-05	3.55346	6.30848	Down
Scg2	-2.74962	6.23026	-9.30603	5.58476e-07	3.59558e-06	5.08458	7.83421	Down
Usp11	-2.74891	7.73118	-32.0198	2.20684e-13	9.67192e-11	6.5858	9.33471	Down
Map3k1	-2.74843	7.15133	-10.4367	1.54996e-07	1.27541e-06	6.00615	8.75458	Down
Rufy3	-2.74799	6.31298	-11.4987	5.13054e-08	5.17769e-07	5.16798	7.91597	Down
Pcdhgc4	-2.74757	6.27086	-17.673	3.19358e-10	1.19153e-08	5.12604	7.87362	Down
AA409368	-2.74488	4.44386	-12.2396	2.49301e-08	3.00217e-07	3.30016	6.04504	Down
Nasp	-2.73887	7.40102	-13.7273	6.51305e-09	1.05164e-07	6.25982	8.99869	Down
Lpar4	-2.73668	4.85529	-14.9863	2.3039e-09	4.89355e-08	3.71501	6.45168	Down
Plekho2	-2.72271	7.14797	-12.9879	1.248e-08	1.75263e-07	6.01351	8.73622	Down
Pdlim3	-2.71921	5.91372	-7.40274	6.47375e-06	2.82587e-05	4.78072	7.49992	Down
Nap1l2	-2.70935	5.8409	-7.35012	6.9688e-06	3.01326e-05	4.71201	7.42136	Down
E230012J19Rik	-2.70913	6.55407	-11.9278	3.36204e-08	3.7557e-07	5.42527	8.1344	Down
Clip3	-2.70897	8.46409	-18.7952	1.51737e-10	7.02739e-09	7.33535	10.0443	Down
Jakmip2	-2.70687	4.79895	-16.6317	6.63266e-10	1.97625e-08	3.67108	6.37796	Down
Zfp37	-2.7022	4.89529	-22.4802	1.71598e-11	1.66928e-09	3.76937	6.47157	Down
Cplx2	-2.69857	8.27368	-17.7858	2.95763e-10	1.1307e-08	7.14928	9.84785	Down
Zbtb20	-2.69856	8.24812	-21.8857	2.38107e-11	2.0155e-09	7.12372	9.82228	Down
Shd	-2.69721	7.04401	-14.9644	2.34442e-09	4.9451e-08	5.92017	8.61738	Down
Fstl1	-2.69611	9.4465	-7.16722	9.02738e-06	3.75038e-05	8.32312	11.0192	Down
Tril	-2.69368	6.57497	-7.40267	6.47441e-06	2.82587e-05	5.4526	8.14628	Down
Tead2	-2.69363	9.14695	-21.7626	2.55089e-11	2.12282e-09	8.02461	10.7182	Down
Homer2	-2.68511	7.32017	-10.0238	2.44256e-07	1.84199e-06	6.20137	8.88648	Down
Myh10	-2.68249	7.33862	-10.0933	2.26013e-07	1.73138e-06	6.22092	8.90341	Down
2610028L16Rik	-2.68051	5.50512	-9.85684	2.94804e-07	2.14791e-06	4.38824	7.06875	Down
Neurod4	-2.67348	4.55146	-9.25107	5.96183e-07	3.79363e-06	3.43751	6.111	Down
Igsf3	-2.67004	7.44415	-15.2537	1.86649e-09	4.18565e-08	6.33163	9.00167	Down
Lrp11	-2.66984	8.23042	-5.98049	5.38575e-05	0.000176874	7.11799	9.78783	Down
Ntn4	-2.66972	6.06689	-18.2719	2.13553e-10	8.92067e-09	4.95451	7.62423	Down
Adgra1	-2.66246	5.96278	-8.19734	2.21598e-06	1.13429e-05	4.85342	7.51588	Down
4832406H04Rik	-2.66172	5.99538	-10.7664	1.08924e-07	9.5338e-07	4.88633	7.54805	Down
2310039F13Rik	-2.6616	5.54248	-20.5329	5.18433e-11	3.38795e-09	4.43348	7.09507	Down
Folr1	-2.66139	6.11669	-6.00702	5.16411e-05	0.000170488	5.00777	7.66917	Down
5033423O07Rik	-2.66077	5.05241	-17.4904	3.61953e-10	1.30129e-08	3.94376	6.60452	Down
Rcor2	-2.65444	9.85724	-11.2705	6.45872e-08	6.25439e-07	8.75122	11.4057	Down
Ift43	-2.64608	7.90373	-9.8998	2.80803e-07	2.06426e-06	6.8012	9.44728	Down
Col23a1	-2.63835	6.95538	-4.3185	0.000909054	0.00218559	5.85607	8.49441	Down
D030041H20Rik	-2.63371	6.26808	-8.68755	1.18567e-06	6.68239e-06	5.17071	7.80441	Down
Slc25a18	-2.63239	7.28504	-5.87766	6.3444e-05	0.000204228	6.18821	8.8206	Down
Rab15	-2.63238	8.42973	-8.22663	2.13309e-06	1.09767e-05	7.33291	9.96529	Down
Dchs1	-2.63237	7.50558	-23.3903	1.05569e-11	1.21591e-09	6.40876	9.04113	Down
Cadm1	-2.6311	8.19628	-8.17483	2.282e-06	1.16445e-05	7.09999	9.73109	Down
Khdrbs3	-2.63072	8.3209	-9.31289	5.53952e-07	3.57293e-06	7.22477	9.85549	Down
Epb41l4a	-2.63049	6.93704	-33.6166	1.20829e-13	7.15038e-11	5.841	8.47149	Down
Cntnap4	-2.6304	5.83745	-8.30511	1.92694e-06	1.00889e-05	4.74145	7.37185	Down
Gm19966	-2.62821	5.16996	-20.572	5.06566e-11	3.33083e-09	4.07487	6.70308	Down
Clic6	-2.62568	6.60894	-8.23426	2.11206e-06	1.08842e-05	5.5149	8.14058	Down
Dubr	-2.62373	5.40886	-16.8591	5.63418e-10	1.7574e-08	4.31564	6.93937	Down
Epb41l3	-2.61956	7.20145	-16.0217	1.03805e-09	2.70019e-08	6.10997	8.72953	Down
Lama1	-2.61459	5.58133	-5.79572	7.23667e-05	0.000229693	4.49191	7.1065	Down
Dll3	-2.609	7.90932	-3.52498	0.00394051	0.00812589	6.82223	9.43124	Down
Rbms3	-2.60757	6.99987	-11.1494	7.3097e-08	6.90274e-07	5.91339	8.52095	Down
Tenm3	-2.60641	5.60903	-5.4805	0.000121115	0.000362442	4.52303	7.12944	Down
4930578M01Rik	-2.60622	5.50486	-12.4059	2.13117e-08	2.65978e-07	4.41893	7.02515	Down
Meig1	-2.60386	4.57561	-9.48874	4.50383e-07	3.02299e-06	3.49067	6.09453	Down
2310047K21Rik	-2.60328	5.08342	-14.7237	2.84273e-09	5.67586e-08	3.99872	6.602	Down
BB319198	-2.60246	6.73363	-5.0101	0.00026801	0.000737877	5.64927	8.25173	Down
Zbtb8a	-2.60069	6.16137	-24.0685	7.43674e-12	9.84052e-10	5.07775	7.67844	Down
Pifo	-2.59928	5.96334	-8.64037	1.2578e-06	7.03129e-06	4.88031	7.47959	Down
Spns2	-2.59797	7.76005	-9.10989	7.06108e-07	4.36786e-06	6.67756	9.27553	Down
Slc29a4	-2.59796	7.52135	-7.24664	8.0636e-06	3.4105e-05	6.43886	9.03682	Down
Gpr68	-2.59773	5.80141	-20.1081	6.68621e-11	4.02381e-09	4.71902	7.31675	Down
Nefm	-2.58491	6.01391	-6.70522	1.76932e-05	6.70705e-05	4.93686	7.52177	Down
Chodl	-2.57941	6.06309	-4.3443	0.000867645	0.00209739	4.98834	7.56775	Down
Bex4	-2.57917	9.405	-5.77876	7.43734e-05	0.000235641	8.33034	10.9095	Down
Zdbf2	-2.57865	6.26537	-27.451	1.47671e-12	3.51101e-10	5.19094	7.76959	Down
Sgce	-2.5756	6.33761	-15.9006	1.1367e-09	2.92467e-08	5.26445	7.84005	Down
Pltp	-2.5743	8.21859	-6.68782	1.81574e-05	6.86096e-05	7.14597	9.72027	Down
Cask	-2.57365	6.56896	-22.4819	1.71434e-11	1.66928e-09	5.49661	8.07026	Down
Tmem35a	-2.57279	6.70543	-10.9047	9.41894e-08	8.48461e-07	5.63343	8.20622	Down
Marcksl1	-2.56942	10.0314	-28.8179	8.111e-13	2.24411e-10	8.96082	11.5302	Down
Asxl3	-2.56822	5.91597	-9.68597	3.58331e-07	2.51348e-06	4.84587	7.41409	Down
Skida1	-2.56762	4.765	-22.038	2.18762e-11	1.9179e-09	3.69516	6.26278	Down
Nkx2-2	-2.55941	5.50572	-6.49409	2.42906e-05	8.83233e-05	4.4393	6.99871	Down
D230040J21Rik	-2.55913	6.07108	-10.7219	1.14172e-07	9.92219e-07	5.00477	7.5639	Down
1110017D15Rik	-2.54868	6.2238	-9.10444	7.10761e-07	4.3941e-06	5.16185	7.71053	Down
Smad1	-2.54681	8.42853	-9.19607	6.36659e-07	4.00968e-06	7.36736	9.91417	Down
Pou3f2	-2.54466	6.21555	-15.6886	1.33461e-09	3.32407e-08	5.15527	7.69993	Down
Pou3f3	-2.53801	6.66582	-14.0946	4.76877e-09	8.21957e-08	5.60832	8.14633	Down
2900084O13Rik	-2.53587	5.20739	-13.767	6.29483e-09	1.02448e-07	4.15077	6.68665	Down
Igf2bp3	-2.53531	5.50874	-17.0469	4.93149e-10	1.60889e-08	4.45236	6.98767	Down
Rras2	-2.53491	6.63279	-16.3858	7.93079e-10	2.24379e-08	5.57658	8.11148	Down
D130051D11Rik	-2.53377	6.59949	-11.5486	4.88155e-08	4.97187e-07	5.54375	8.07752	Down
Tle1	-2.52843	8.72493	-14.0753	4.84664e-09	8.32012e-08	7.67142	10.1998	Down
Ank3	-2.52779	7.36312	-10.0926	2.26185e-07	1.73208e-06	6.30987	8.83766	Down
Plod2	-2.52447	7.64633	-10.7958	1.05599e-07	9.30776e-07	6.59447	9.11894	Down
Col18a1	-2.52388	8.6402	-12.1863	2.62257e-08	3.11608e-07	7.58858	10.1125	Down
Lbx1	-2.52358	6.21467	-10.3301	1.74058e-07	1.39456e-06	5.16318	7.68676	Down
Rassf4	-2.51812	7.34697	-11.5211	5.01737e-08	5.08274e-07	6.29776	8.81588	Down
E2f7	-2.51074	8.50862	-10.1	2.24325e-07	1.72217e-06	7.46248	9.97322	Down
Gpx7	-2.5061	7.22197	-8.47495	1.55008e-06	8.35389e-06	6.17776	8.68387	Down
C230057M02Rik	-2.49923	7.68327	-15.6871	1.33608e-09	3.32407e-08	6.64192	9.14116	Down
LOC548102	-2.49861	5.37017	-14.4663	3.50432e-09	6.54303e-08	4.32908	6.82769	Down
Arhgap33	-2.49513	9.08001	-8.88625	9.2698e-07	5.44482e-06	8.04037	10.5355	Down
Zfp811	-2.49441	5.12349	-18.8289	1.48478e-10	6.95205e-09	4.08415	6.57856	Down
Cdh20	-2.49353	5.86894	-18.0516	2.47269e-10	9.97692e-09	4.82997	7.3235	Down
Boc	-2.49081	6.19706	-11.5687	4.78442e-08	4.89094e-07	5.15923	7.65004	Down
Aplp1	-2.49038	8.40787	-11.1754	7.11785e-08	6.76656e-07	7.37021	9.8606	Down
Col4a5	-2.48843	6.89702	-4.93164	0.00030688	0.000832307	5.86018	8.3486	Down
Tnik	-2.48629	6.27101	-9.3581	5.25092e-07	3.4266e-06	5.23506	7.72135	Down
Irx5	-2.48626	7.71136	-7.18787	8.76556e-06	3.6573e-05	6.67542	9.16168	Down
Stox2	-2.48551	6.88459	-23.7928	8.56493e-12	1.07969e-09	5.84896	8.33446	Down
Rsph4a	-2.48532	4.08686	-6.1993	3.81939e-05	0.000131239	3.05131	5.53663	Down
Cnn3	-2.48196	9.82114	-8.62441	1.28326e-06	7.14733e-06	8.78699	11.2689	Down
Hsd11b2	-2.47816	8.89688	-6.79338	1.55275e-05	5.98093e-05	7.86431	10.3425	Down
9130022000000000	-2.47734	4.61011	-17.5742	3.41706e-10	1.26165e-08	3.57789	6.05522	Down
Nxn	-2.47481	7.36046	-13.015	1.21795e-08	1.71608e-07	6.32928	8.8041	Down
Mapk4	-2.47443	6.6588	-12.7278	1.58107e-08	2.09645e-07	5.62779	8.10222	Down
Pxdn	-2.47321	8.31692	-5.47473	0.000122277	0.000365561	7.28641	9.75963	Down
Sox2ot	-2.47265	5.09045	-5.95758	5.58526e-05	0.000182526	4.06018	6.53283	Down
Carmil3	-2.4716	7.06143	-14.5749	3.20692e-09	6.11641e-08	6.03159	8.5032	Down
Tpbg	-2.46507	6.29041	-10.4619	1.50833e-07	1.2479e-06	5.2633	7.72837	Down
Smarca1	-2.46048	5.60664	-18.4713	1.87279e-10	8.04393e-09	4.58144	7.04192	Down
Hunk	-2.45546	7.04955	-16.2915	8.49917e-10	2.35457e-08	6.02644	8.4819	Down
Reck	-2.4538	6.74198	-11.8412	3.65781e-08	3.97528e-07	5.71956	8.17336	Down
1500017E21Rik	-2.4537	5.34782	-9.43901	4.77387e-07	3.17721e-06	4.32544	6.77915	Down
Sp5	-2.45242	6.02735	-12.456	2.03351e-08	2.56039e-07	5.00551	7.45793	Down
Vat1	-2.45046	7.59378	-14.8125	2.64672e-09	5.37573e-08	6.57276	9.02322	Down
Fut9	-2.44902	6.76026	-8.48843	1.52374e-06	8.23065e-06	5.73984	8.18886	Down
Slc15a2	-2.44862	7.00742	-8.85534	9.62898e-07	5.61093e-06	5.98716	8.43578	Down
F2r	-2.44607	9.54204	-4.74084	0.000428055	0.00111619	8.52284	10.9689	Down
Vps72	-2.44448	8.92186	-33.2231	1.39797e-13	7.75908e-11	7.90333	10.3478	Down
Rtkn2	-2.44282	5.77957	-17.3788	3.90981e-10	1.36721e-08	4.76173	7.20454	Down
4633401B06Rik	-2.44059	5.56155	-8.45575	1.58843e-06	8.52822e-06	4.54464	6.98522	Down
Dock11	-2.43855	6.93647	-11.2862	6.35666e-08	6.17797e-07	5.92041	8.35896	Down
C130071C03Rik	-2.43562	6.23118	-15.0618	2.17025e-09	4.70347e-08	5.21634	7.65196	Down
Sez6l	-2.43411	6.00465	-14.3702	3.79211e-09	6.9569e-08	4.99043	7.42454	Down
Plxna3	-2.42986	6.88577	-13.1408	1.08816e-08	1.56848e-07	5.87333	8.30319	Down
Raph1	-2.42698	7.38504	-15.4723	1.57522e-09	3.74536e-08	6.3738	8.80078	Down
Bcl11a	-2.42682	5.72078	-10.8302	1.01844e-07	9.04414e-07	4.70961	7.13643	Down
Arid1a	-2.4245	9.47037	-22.6118	1.5977e-11	1.58899e-09	8.46016	10.8847	Down
Pdpn	-2.42439	7.39175	-8.52642	1.45205e-06	7.91566e-06	6.38159	8.80598	Down
Adgrb3	-2.42334	7.56454	-14.9803	2.31489e-09	4.90272e-08	6.55481	8.97816	Down
Gas2l3	-2.42224	8.15413	-14.2421	4.2163e-09	7.47911e-08	7.14486	9.5671	Down
Vat1l	-2.42169	7.79894	-7.04001	1.0835e-05	4.3959e-05	6.7899	9.21159	Down
Shf	-2.42101	8.19574	-11.3697	5.84106e-08	5.75303e-07	7.18699	9.608	Down
2810043O03Rik	-2.42097	7.42383	-9.09081	7.22555e-07	4.44769e-06	6.41509	8.83606	Down
Ccdc88a	-2.41953	6.76963	-19.7757	8.18807e-11	4.51914e-09	5.76149	8.18102	Down
Rag1	-2.41548	4.0803	-5.16863	0.000204368	0.00057974	3.07385	5.48932	Down
D11Ertd717e	-2.41501	5.70159	-12.2075	2.57017e-08	3.07266e-07	4.69533	7.11035	Down
Ttc9	-2.4136	6.04625	-9.9566	2.63379e-07	1.96121e-06	5.04058	7.45418	Down
Gli3	-2.41278	6.03493	-15.1527	2.02024e-09	4.46928e-08	5.0296	7.44238	Down
Pcdhb7	-2.4095	4.59621	-18.7578	1.55444e-10	7.12169e-09	3.59226	6.00176	Down
Medag	-2.40659	5.2812	-12.5111	1.9316e-08	2.45839e-07	4.27846	6.68504	Down
Cadm3	-2.40524	7.15079	-10.602	1.29735e-07	1.10158e-06	6.14861	8.55385	Down
AI593442	-2.40356	4.97766	-9.23826	6.05359e-07	3.84284e-06	3.97617	6.37973	Down
Nudt10	-2.40314	4.92394	-12.7056	1.6135e-08	2.1337e-07	3.92264	6.32578	Down
Hmgn5	-2.40302	9.84723	-19.3251	1.08318e-10	5.57332e-09	8.84597	11.249	Down
2900022M07Rik	-2.40185	4.57276	-10.7737	1.08091e-07	9.47646e-07	3.572	5.97384	Down
Camta1	-2.39096	6.40685	-9.53266	4.27888e-07	2.90245e-06	5.41062	7.80158	Down
Mageh1	-2.38084	7.71294	-17.1905	4.45816e-10	1.48866e-08	6.72092	9.10176	Down
Ly6h	-2.37578	6.71113	-4.11149	0.00132511	0.00307284	5.72123	8.097	Down
Maz	-2.37512	8.2504	-29.5375	5.98248e-13	1.84711e-10	7.26077	9.63589	Down
Depdc1b	-2.37407	8.24131	-10.0145	2.46811e-07	1.85666e-06	7.25211	9.62618	Down
Nell2	-2.37366	6.18623	-12.7736	1.51606e-08	2.03388e-07	5.1972	7.57086	Down
Tgif1	-2.37164	7.99659	-13.5186	7.80055e-09	1.21036e-07	7.00841	9.38005	Down
B930068K11Rik	-2.37157	5.88429	-9.73205	3.39872e-07	2.40981e-06	4.89613	7.2677	Down
Flot2	-2.37132	7.7236	-27.2396	1.62426e-12	3.55125e-10	6.73555	9.10687	Down
Slc6a15	-2.37088	8.49068	-3.87005	0.00206805	0.00456462	7.50282	9.8737	Down
Dnah7b	-2.37045	4.62006	-9.42457	4.85549e-07	3.21689e-06	3.63237	6.00282	Down
Kcnk2	-2.36944	5.32832	-7.01445	1.12427e-05	4.52979e-05	4.34106	6.7105	Down
Scmh1	-2.36455	5.76512	-9.84564	2.98573e-07	2.17018e-06	4.77989	7.14444	Down
Cdc42se2	-2.36332	9.27422	-23.9999	7.70161e-12	1.0066e-09	8.28951	10.6528	Down
Lsm2	-2.36093	8.35124	-19.9801	7.22596e-11	4.25254e-09	7.36752	9.72845	Down
Stil	-2.35844	8.69754	-18.3672	2.00529e-10	8.51011e-09	7.71486	10.0733	Down
Pde4dip	-2.35824	5.95835	-10.9749	8.75414e-08	7.99074e-07	4.97575	7.334	Down
Pard3	-2.35684	6.2699	-15.3114	1.78436e-09	4.0725e-08	5.28788	7.64472	Down
Abhd8	-2.35663	6.44587	-10.1959	2.01721e-07	1.5759e-06	5.46394	7.82058	Down
Kcnq3	-2.35583	5.42455	-27.7094	1.31565e-12	3.26128e-10	4.44295	6.79878	Down
Adamts6	-2.35547	5.86742	-11.5326	4.95997e-08	5.03657e-07	4.88597	7.24144	Down
Ripply3	-2.35507	4.73994	-12.8683	1.39072e-08	1.90166e-07	3.75866	6.11373	Down
Zfp658	-2.35357	4.65506	-14.9986	2.28158e-09	4.86112e-08	3.67441	6.02798	Down
Ucma	-2.34826	6.28436	-7.23266	8.22506e-06	3.46092e-05	5.30591	7.65418	Down
Phxr4	-2.34796	5.31002	-12.4628	2.02054e-08	2.54859e-07	4.3317	6.67966	Down
B430203I24Rik	-2.34744	5.73397	-10.9231	9.23986e-08	8.3551e-07	4.75588	7.10331	Down
Leng8	-2.34699	7.14469	-22.2189	1.97966e-11	1.80716e-09	6.16678	8.51376	Down
Gprasp2	-2.34176	7.04291	-10.1449	2.13414e-07	1.6533e-06	6.06718	8.40893	Down
Smpd2	-2.34151	8.40549	-19.3765	1.04882e-10	5.4634e-09	7.42986	9.77137	Down
Fam171a1	-2.34113	6.83752	-16.1028	9.77171e-10	2.59896e-08	5.86205	8.20319	Down
Zfp40	-2.33629	4.16297	-13.992	5.19879e-09	8.79707e-08	3.18951	5.5258	Down
Csrnp3	-2.3338	4.15481	-31.0125	3.27666e-13	1.24653e-10	3.18239	5.5162	Down
Mbnl3	-2.33218	6.20861	-6.0998	4.46177e-05	0.000150093	5.23686	7.56905	Down
Ppp2r2b	-2.32836	6.55582	-10.4444	1.53708e-07	1.26852e-06	5.58567	7.91403	Down
Grip1	-2.32688	6.57246	-5.03742	0.000255714	0.000707037	5.60293	7.92981	Down
Lhx5	-2.32564	5.89652	-11.5459	4.89432e-08	4.97797e-07	4.9275	7.25315	Down
Fam53b	-2.32455	7.54378	-6.74938	1.65709e-05	6.32778e-05	6.57522	8.89977	Down
Dnah7a	-2.32014	5.0884	-22.2628	1.93245e-11	1.78995e-09	4.12167	6.44181	Down
Tmem106c	-2.31988	7.41723	-32.3791	1.92223e-13	9.12748e-11	6.45061	8.77049	Down
Shisa2	-2.3176	5.57733	-8.31148	1.91117e-06	1.00161e-05	4.61166	6.92926	Down
C130068B02Rik	-2.31719	6.55754	-11.1569	7.25349e-08	6.85878e-07	5.59204	7.90923	Down
Grin3a	-2.31511	5.28334	-10.3579	1.68868e-07	1.36275e-06	4.31871	6.63383	Down
Pcdh18	-2.31223	5.48463	-9.26788	5.84367e-07	3.73182e-06	4.5212	6.83343	Down
Fut8	-2.3072	7.49193	-9.69371	3.55156e-07	2.49499e-06	6.5306	8.8378	Down
Snx7	-2.30665	6.10026	-11.36	5.89875e-08	5.80716e-07	5.13915	7.4458	Down
1700086L19Rik	-2.29442	4.98392	-9.17083	6.5621e-07	4.11432e-06	4.02791	6.32233	Down
5430406J06Rik	-2.28927	9.09948	-9.7863	3.19432e-07	2.29463e-06	8.14562	10.4349	Down
Zfp781	-2.28328	5.4754	-10.3252	1.75005e-07	1.40004e-06	4.52404	6.80732	Down
Tcaf1	-2.2827	5.79606	-25.9387	2.96644e-12	5.07044e-10	4.84493	7.12763	Down
Ubtd2	-2.27984	8.63205	-8.44098	1.61863e-06	8.66632e-06	7.68212	9.96196	Down
Dpysl5	-2.27968	5.23307	-20.2121	6.2795e-11	3.87763e-09	4.28321	6.56288	Down
Sipa1l2	-2.27867	8.30047	-9.30882	5.5663e-07	3.58803e-06	7.35102	9.6297	Down
Fgd6	-2.27634	6.49875	-22.0089	2.22321e-11	1.93317e-09	5.55027	7.82661	Down
Dynlrb2	-2.27587	7.03163	-5.32446	0.000157088	0.000456688	6.08335	8.35922	Down
Rnf165	-2.27421	7.29487	-18.9821	1.3459e-10	6.47247e-09	6.34728	8.62149	Down
Igsf8	-2.27277	9.71601	-7.47864	5.82456e-06	2.5803e-05	8.76902	11.0418	Down
Irx2	-2.27187	7.45274	-6.37725	2.90219e-05	0.000103063	6.50612	8.77799	Down
Gucy1b3	-2.27175	6.43957	-7.16264	9.08657e-06	3.77129e-05	5.49301	7.76476	Down
Gdap1	-2.27007	6.1887	-7.65682	4.55747e-06	2.08666e-05	5.24284	7.51291	Down
Ppp2r2c	-2.26631	6.34066	-6.19614	3.8382e-05	0.0001318	5.39636	7.66267	Down
Plxna2	-2.26339	6.9151	-6.82483	1.48246e-05	5.7464e-05	5.97202	8.23541	Down
Hs3st5	-2.26276	5.23182	-7.28072	7.68413e-06	3.27536e-05	4.28901	6.55177	Down
LOC552908	-2.26144	6.08693	-9.35795	5.25184e-07	3.4266e-06	5.14467	7.40611	Down
Pafah1b3	-2.25888	8.60105	-17.7139	3.10573e-10	1.16692e-08	7.65985	9.91873	Down
Ephb1	-2.25866	8.01926	-7.18858	8.75671e-06	3.65432e-05	7.07815	9.33682	Down
Cyp7b1	-2.2549	5.64755	-14.0956	4.76474e-09	8.21927e-08	4.70801	6.96291	Down
Bcat1	-2.24865	6.65811	-9.65346	3.72001e-07	2.6001e-06	5.72117	7.96982	Down
A330076H08Rik	-2.2477	3.98952	-13.1601	1.06958e-08	1.54799e-07	3.05298	5.30069	Down
2210408K08Rik	-2.24745	8.93065	-9.72071	3.44317e-07	2.43294e-06	7.99422	10.2417	Down
Fads2	-2.24741	7.23703	-10.8987	9.47805e-08	8.53425e-07	6.30061	8.54802	Down
Pls3	-2.24425	8.92486	-8.30266	1.93305e-06	1.01134e-05	7.98976	10.234	Down
Fbxl16	-2.24415	9.20711	-4.94488	0.000299928	0.000815841	8.27205	10.5162	Down
Pcdhg@	-2.24113	8.73276	-19.7088	8.5319e-11	4.64869e-09	7.79896	10.0401	Down
Soga3	-2.2397	6.19889	-11.7719	3.91443e-08	4.1885e-07	5.26568	7.50538	Down
Rftn1	-2.23619	7.55058	-11.9695	3.22903e-08	3.6436e-07	6.61883	8.85502	Down
Sox1	-2.23578	6.25719	-5.2427	0.000180267	0.000517089	5.32561	7.56139	Down
Neil3	-2.23223	7.43223	-11.8646	3.57508e-08	3.90984e-07	6.50213	8.73437	Down
2900018N21Rik	-2.2321	4.89676	-12.4903	1.96941e-08	2.49146e-07	3.96671	6.19881	Down
Cald1	-2.2272	7.10817	-13.7493	6.39089e-09	1.03695e-07	6.18017	8.40738	Down
Aes	-2.22705	9.14821	-19.3221	1.08521e-10	5.57332e-09	8.22028	10.4473	Down
Tspan13	-2.22358	9.08367	-5.98878	5.3154e-05	0.000174725	8.15718	10.3808	Down
Gm715	-2.2218	4.8037	-12.1624	2.68307e-08	3.16853e-07	3.87795	6.09975	Down
Zfp217	-2.22035	6.89194	-7.33522	7.11621e-06	3.06828e-05	5.9668	8.18715	Down
8430419K02Rik	-2.21995	3.96726	-11.2241	6.77152e-08	6.48361e-07	3.04228	5.26223	Down
5930436O19Rik	-2.21776	6.79998	-8.89832	9.13341e-07	5.38103e-06	5.87592	8.09368	Down
Slc24a3	-2.21676	7.60663	-7.42884	6.2423e-06	2.73952e-05	6.68298	8.89974	Down
Itpkb	-2.21642	6.69053	-13.6147	7.17629e-09	1.13415e-07	5.76702	7.98344	Down
Zc4h2	-2.21603	7.42818	-14.3757	3.77505e-09	6.93308e-08	6.50483	8.72087	Down
Ncald	-2.21592	6.74774	-16.0409	1.02331e-09	2.67725e-08	5.82444	8.04036	Down
Dll1	-2.2106	7.80505	-4.81548	0.000375588	0.000995091	6.88397	9.09457	Down
Iqgap3	-2.21042	7.43291	-15.5581	1.47463e-09	3.58624e-08	6.5119	8.72232	Down
1810010K12Rik	-2.20926	4.52468	-8.0909	2.54722e-06	1.27775e-05	3.60415	5.81341	Down
Prkcdbp	-2.20782	7.26307	-8.48912	1.52241e-06	8.22752e-06	6.34315	8.55097	Down
Epb41l4b	-2.20715	6.08265	-8.9124	8.97703e-07	5.30945e-06	5.163	7.37015	Down
Ifi205	-2.20541	7.07281	-8.99175	8.14773e-07	4.89645e-06	6.15389	8.35929	Down
Maged1	-2.20334	10.3239	-19.5727	9.2808e-11	4.99289e-09	9.40584	11.6092	Down
Gpc4	-2.2015	7.89766	-9.38328	5.09721e-07	3.34744e-06	6.98037	9.18187	Down
2610202C22Rik	-2.19482	6.02706	-9.61462	3.89067e-07	2.69376e-06	5.11255	7.30737	Down
Nav2	-2.19438	5.7722	-9.70968	3.48704e-07	2.45905e-06	4.85788	7.05226	Down
Ebf2	-2.19364	4.5775	-18.6102	1.71041e-10	7.59137e-09	3.66348	5.85712	Down
Sgtb	-2.19181	6.22214	-16.522	7.18113e-10	2.09471e-08	5.30888	7.50069	Down
Sdpr	-2.19072	6.17858	-9.02111	7.86191e-07	4.7623e-06	5.26578	7.4565	Down
Tnrc18	-2.18933	6.30668	-29.7351	5.50977e-13	1.75194e-10	5.39446	7.58379	Down
Hspa2	-2.18767	7.59547	-19.4659	9.91872e-11	5.24338e-09	6.68394	8.87161	Down
Frmd5	-2.18713	5.77041	-20.52	5.22412e-11	3.40351e-09	4.8591	7.04624	Down
Psd2	-2.18545	5.23748	-8.79846	1.03294e-06	5.94588e-06	4.32687	6.51232	Down
Syt11	-2.18445	9.24354	-12.6225	1.74195e-08	2.26008e-07	8.33336	10.5178	Down
Rgs17	-2.18384	5.59172	-12.91	1.33906e-08	1.84882e-07	4.68179	6.86563	Down
Map4k4	-2.18331	7.30049	-19.4589	9.96217e-11	5.25222e-09	6.39078	8.57408	Down
Ckap4	-2.18035	8.49391	-17.5327	3.51573e-10	1.28033e-08	7.58543	9.76578	Down
Ptms	-2.17636	8.41461	-22.2968	1.89667e-11	1.76448e-09	7.50779	9.68415	Down
BC005512	-2.17439	8.86132	-5.6732	8.82563e-05	0.000274484	7.95533	10.1297	Down
Adamts10	-2.17396	6.74961	-24.9118	4.8734e-12	7.36333e-10	5.84379	8.01775	Down
Fam64a	-2.17296	8.25252	-11.2285	6.7412e-08	6.46039e-07	7.34712	9.52009	Down
Cd24a	-2.17069	10.6988	-4.43282	0.000739806	0.00181681	9.79438	11.9651	Down
C430003N24Rik	-2.16927	5.69579	-10.3012	1.79651e-07	1.43279e-06	4.79193	6.9612	Down
Tbc1d2b	-2.16763	7.75891	-13.3054	9.40289e-09	1.39985e-07	6.85573	9.02336	Down
D7Ertd602e	-2.16621	5.7291	-10.0079	2.48638e-07	1.86723e-06	4.82651	6.99273	Down
Fmo1	-2.16577	5.9665	-3.7652	0.00251319	0.00542901	5.06409	7.22986	Down
Apcdd1	-2.16526	7.38916	-9.8859	2.85253e-07	2.0912e-06	6.48697	8.65223	Down
2900054C01Rik	-2.16526	5.23951	-9.71022	3.48485e-07	2.45832e-06	4.33732	6.50258	Down
Rimkla	-2.16226	6.63756	-8.75897	1.08476e-06	6.20429e-06	5.73662	7.89887	Down
Prrg3	-2.16149	6.7557	-10.3331	1.73506e-07	1.39118e-06	5.85508	8.01657	Down
Lypd6	-2.15843	5.02767	-11.6869	4.25589e-08	4.4554e-07	4.12832	6.28675	Down
Ttc28	-2.15731	7.92573	-19.0906	1.25607e-10	6.13748e-09	7.02685	9.18416	Down
Celf6	-2.15529	4.63441	-10.7257	1.13718e-07	9.89644e-07	3.73637	5.89167	Down
Rbpms2	-2.15498	6.15129	-11.4149	5.58107e-08	5.53535e-07	5.25339	7.40837	Down
Plppr2	-2.15459	7.39434	-16.7032	6.29972e-10	1.90716e-08	6.4966	8.65118	Down
Dlgap3	-2.15424	7.46376	-13.8376	5.92648e-09	9.77227e-08	6.56615	8.7204	Down
D8Wsu26e	-2.15128	5.26615	-8.49218	1.51651e-06	8.20618e-06	4.36979	6.52107	Down
AU021025	-2.15003	6.51914	-7.63056	4.72413e-06	2.15371e-05	5.62329	7.77332	Down
Ccser2	-2.14826	7.55607	-15.0099	2.26116e-09	4.85542e-08	6.66096	8.80923	Down
Akap6	-2.14547	6.0715	-26.2802	2.5255e-12	4.70657e-10	5.17755	7.32302	Down
Nabp2	-2.14511	8.42134	-23.2636	1.12829e-11	1.27181e-09	7.52755	9.67266	Down
Hs6st2	-2.14418	5.21716	-8.46714	1.56556e-06	8.42241e-06	4.32375	6.46793	Down
Frmpd3	-2.14393	5.16302	-7.17298	8.95357e-06	3.7248e-05	4.26971	6.41364	Down
Ccdc177	-2.14319	5.63088	-18.0153	2.53341e-10	1.01451e-08	4.73788	6.88107	Down
Igfbp5	-2.14265	8.68869	-11.718	4.12711e-08	4.35927e-07	7.79592	9.93857	Down
Hmgn3	-2.14241	9.79615	-19.9111	7.53616e-11	4.32875e-09	8.90348	11.0459	Down
Pcbp3	-2.14213	7.05817	-6.54863	2.23685e-05	8.21478e-05	6.16561	8.30775	Down
A930009L07Rik	-2.13914	6.84085	-5.08636	0.000235137	0.000656794	5.94954	8.08868	Down
Zfp579	-2.13872	7.88349	-20.91	4.1536e-11	2.95014e-09	6.99236	9.13107	Down
Cxcl12	-2.13711	6.17302	-4.73393	0.000433281	0.00112789	5.28256	7.41967	Down
Lonrf3	-2.13546	6.99585	-11.9586	3.26347e-08	3.67468e-07	6.10608	8.24154	Down
Tcf4	-2.13435	10.0296	-20.9552	4.0456e-11	2.93155e-09	9.14028	11.2746	Down
Clstn1	-2.12733	8.149	-13.9338	5.46119e-09	9.16103e-08	7.26261	9.38994	Down
Glrb	-2.12682	6.4264	-9.25206	5.95484e-07	3.79032e-06	5.54022	7.66705	Down
Fgf9	-2.12649	6.08436	-10.3409	1.72032e-07	1.38092e-06	5.19832	7.32481	Down
D15Wsu126e	-2.12492	6.7546	-8.96364	8.43177e-07	5.03589e-06	5.86922	7.99414	Down
Dclk1	-2.12403	6.18273	-16.0468	1.01879e-09	2.67387e-08	5.29772	7.42175	Down
6430537K16Rik	-2.12329	5.40416	-6.94173	1.24937e-05	4.96116e-05	4.51946	6.64275	Down
Tmem9	-2.12301	6.9242	-10.3039	1.79124e-07	1.42923e-06	6.03961	8.16262	Down
Srpk2	-2.12148	7.40549	-7.55971	5.20693e-06	2.34174e-05	6.52154	8.64302	Down
Cited1	-2.11555	7.47997	-5.38573	0.000141781	0.000416192	6.59849	8.71404	Down
Syn1	-2.11442	5.59447	-9.75115	3.32518e-07	2.36764e-06	4.71347	6.82789	Down
Mir99ahg	-2.11192	4.79125	-11.852	3.61926e-08	3.94801e-07	3.91128	6.0232	Down
Mamdc2	-2.11149	7.01505	-9.16308	6.62342e-07	4.14406e-06	6.13526	8.24675	Down
Tacc3	-2.10972	8.0523	-18.4264	1.92867e-10	8.21766e-09	7.17325	9.28297	Down
Grb10	-2.10646	6.25701	-18.3324	2.05181e-10	8.67297e-09	5.37932	7.48578	Down
Eif4e3	-2.10177	7.75033	-3.70556	0.002809	0.00599028	6.87459	8.97636	Down
H2afy2	-2.10104	8.13855	-19.0959	1.25185e-10	6.13748e-09	7.26311	9.36415	Down
Fbxo10	-2.09917	8.18639	-12.9277	1.3178e-08	1.82183e-07	7.31173	9.4109	Down
Nkain4	-2.09884	8.52374	-14.4543	3.53885e-09	6.59594e-08	7.64922	9.74806	Down
Fam110a	-2.09681	6.94623	-12.4963	1.95845e-08	2.4835e-07	6.07256	8.16936	Down
Casp3	-2.09654	7.0464	-14.79	2.6949e-09	5.45224e-08	6.17284	8.26938	Down
Pak3	-2.09285	5.15354	-10.3918	1.62745e-07	1.32282e-06	4.28152	6.37438	Down
H1fx	-2.09192	9.69013	-18.1381	2.33382e-10	9.50664e-09	8.8185	10.9104	Down
Kcnmb4os2	-2.09125	4.95074	-9.87083	2.90165e-07	2.11991e-06	4.07939	6.17063	Down
Txndc12	-2.08949	9.23664	-18.0672	2.44699e-10	9.91077e-09	8.36602	10.4555	Down
Dscc1	-2.08907	6.36386	-11.2108	6.86461e-08	6.5639e-07	5.49342	7.58249	Down
Nefl	-2.08205	5.47487	-5.76353	7.62249e-05	0.000240898	4.60734	6.68939	Down
Ntm	-2.07817	7.18427	-6.22808	3.65238e-05	0.000126213	6.31836	8.39653	Down
Miat	-2.07816	8.52391	-9.95067	2.65143e-07	1.97159e-06	7.65802	9.73617	Down
Zfp362	-2.07672	9.53035	-21.9483	2.29935e-11	1.96728e-09	8.66505	10.7418	Down
Tsku	-2.07192	6.13331	-17.2992	4.13205e-10	1.42212e-08	5.27001	7.34193	Down
A730028G07Rik	-2.06983	3.93083	-13.9942	5.18895e-09	8.78739e-08	3.0684	5.13823	Down
Scaf1	-2.06389	6.51377	-23.7194	8.89573e-12	1.10827e-09	5.65382	7.7177	Down
Cacng2	-2.06342	7.10353	-8.82794	9.95986e-07	5.77871e-06	6.24377	8.30719	Down
Crybg3	-2.05667	7.58784	-4.67162	0.000483547	0.00124475	6.73089	8.78756	Down
Syne2	-2.05656	4.74548	-28.3867	9.76888e-13	2.60145e-10	3.88858	5.94514	Down
Fam210b	-2.0557	7.12021	-11.6089	4.59741e-08	4.73155e-07	6.26367	8.31937	Down
D2Ertd612e	-2.0555	8.06272	-7.53557	5.38321e-06	2.40781e-05	7.20627	9.26176	Down
5230400M03Rik	-2.05206	5.98086	-11.7229	4.10735e-08	4.34258e-07	5.12584	7.17789	Down
Cdc25b	-2.04903	9.43973	-13.8325	5.95238e-09	9.80739e-08	8.58597	10.635	Down
Trim35	-2.04842	6.943	-18.9478	1.37577e-10	6.58638e-09	6.08949	8.13791	Down
Phc1	-2.04733	9.27689	-21.6898	2.65739e-11	2.17737e-09	8.42383	10.4712	Down
Gm19313	-2.04676	7.59293	-7.39633	6.53201e-06	2.84764e-05	6.74011	8.78687	Down
Marcks	-2.04356	10.1986	-16.4288	7.68513e-10	2.18673e-08	9.34714	11.3907	Down
Gps2	-2.04331	7.59058	-24.9839	4.70343e-12	7.28444e-10	6.7392	8.78251	Down
Scml2	-2.043	5.24772	-19.4661	9.91735e-11	5.24338e-09	4.39647	6.43947	Down
9330156P08Rik	-2.04192	5.36253	-11.9932	3.15601e-08	3.59278e-07	4.51173	6.55365	Down
Diaph2	-2.0396	6.16711	-8.16542	2.3102e-06	1.17715e-05	5.31727	7.35687	Down
Trim32	-2.03443	8.30579	-9.66487	3.6714e-07	2.57034e-06	7.45811	9.49254	Down
Hrasls	-2.03298	5.17968	-11.2956	6.29626e-08	6.13331e-07	4.3326	6.36558	Down
Shank3	-2.03297	5.89829	-12.9298	1.31523e-08	1.81946e-07	5.05122	7.08419	Down
Mex3a	-2.02944	8.87557	-11.0012	8.51837e-08	7.82896e-07	8.02997	10.0594	Down
Tmem132a	-2.02881	9.31943	-14.5772	3.20078e-09	6.11017e-08	8.47409	10.5029	Down
Zcchc11	-2.02753	6.77107	-10.2477	1.90512e-07	1.50502e-06	5.92627	7.9538	Down
2610027H17Rik	-2.02711	5.03456	-8.98969	8.16817e-07	4.90458e-06	4.18993	6.21704	Down
Cd99	-2.02534	7.8515	-32.3139	1.97082e-13	9.12748e-11	7.00761	9.03295	Down
Ndp	-2.02515	5.68705	-13.2198	1.01425e-08	1.48915e-07	4.84323	6.86839	Down
Greb1l	-2.02451	6.05476	-13.3984	8.66398e-09	1.31235e-07	5.21121	7.23573	Down
Kif21a	-2.0243	6.73518	-5.78844	7.32211e-05	0.000232128	5.89172	7.91602	Down
Cacna1b	-2.02398	5.62253	-6.22155	3.68954e-05	0.000127394	4.7792	6.80318	Down
Pcdhb9	-2.02375	5.02473	-8.1718	2.29102e-06	1.16849e-05	4.1815	6.20525	Down
Atat1	-2.02229	6.40961	-16.7865	5.93417e-10	1.82954e-08	5.56699	7.58927	Down
Celf2	-2.01951	6.92523	-14.8904	2.4867e-09	5.13838e-08	6.08377	8.10328	Down
Cbfa2t3	-2.01921	8.16729	-13.6455	6.98814e-09	1.11199e-07	7.32595	9.34516	Down
Arxes1	-2.01894	8.74275	-9.99466	2.52352e-07	1.88967e-06	7.90152	9.92047	Down
Asna1	-2.01783	9.37787	-30.0537	4.83008e-13	1.64156e-10	8.53711	10.5549	Down
AI035719	-2.01781	6.69199	-9.00916	7.9769e-07	4.8128e-06	5.85123	7.86904	Down
Sh3gl3	-2.0175	7.2736	-3.79336	0.00238478	0.0051784	6.43297	8.45047	Down
Epb41l1	-2.0175	7.00449	-15.1396	2.04109e-09	4.50138e-08	6.16386	8.18136	Down
Cdh11	-2.0161	5.79188	-4.91588	0.000315377	0.000851773	4.95184	6.96795	Down
Fzd1	-2.01526	6.28012	-7.53612	5.37913e-06	2.40649e-05	5.44043	7.45569	Down
Mapk8ip2	-2.01156	6.94564	-10.4237	1.57195e-07	1.28803e-06	6.10749	8.11905	Down
Sgol2a	-2.01016	8.88088	-10.5167	1.42169e-07	1.18822e-06	8.04331	10.0535	Down
Ly6e	-2.00496	8.26842	-7.69173	4.34556e-06	2.00472e-05	7.43302	9.43798	Down
Lonrf2	-2.00465	4.88074	-6.2181	3.70936e-05	0.000127974	4.04547	6.05011	Down
Ddr2	-2.00403	7.41879	-11.8271	3.70849e-08	4.01044e-07	6.58378	8.58781	Down
S1pr3	-2.00325	6.84291	-5.14265	0.000213602	0.000602168	6.00822	8.01147	Down
Neurog1	-2.00291	5.28352	-12.5735	1.82274e-08	2.3449e-07	4.44897	6.45188	Down
Sh3yl1	-1.99857	6.58173	-9.49013	4.4965e-07	3.01997e-06	5.74899	7.74756	Down
Snca	-1.99801	5.61242	-8.44467	1.61102e-06	8.63426e-06	4.77991	6.77792	Down
Eomes	-1.99653	5.84605	-12.2615	2.44175e-08	2.95228e-07	5.01416	7.01069	Down
Chga	-1.99598	7.01815	-6.76521	1.61874e-05	6.20579e-05	6.1865	8.18248	Down
Kifap3	-1.99482	8.25605	-17.9527	2.64219e-10	1.04433e-08	7.42488	9.4197	Down
Dkk3	-1.99477	7.31158	-5.0672	0.00024298	0.000675599	6.48042	8.47519	Down
Bex1	-1.9944	11.4084	-4.77279	0.000404714	0.00106196	10.5774	12.5718	Down
Ezh2	-1.99419	10.8172	-15.4335	1.62313e-09	3.81669e-08	9.98631	11.9805	Down
Myo1b	-1.9938	7.12705	-6.74476	1.66849e-05	6.36104e-05	6.2963	8.2901	Down
Smarcc2	-1.99027	9.20649	-20.7317	4.61034e-11	3.10818e-09	8.37721	10.3675	Down
Stk17b	-1.98825	7.50701	-14.2885	4.05726e-09	7.25742e-08	6.67857	8.66682	Down
Sult4a1	-1.98749	6.93438	-6.72463	1.71903e-05	6.53547e-05	6.10626	8.09375	Down
Megf9	-1.98639	6.71753	-10.3893	1.6319e-07	1.32542e-06	5.88987	7.87626	Down
Nxph3	-1.98212	8.15089	-9.31722	5.51117e-07	3.55988e-06	7.32501	9.30712	Down
Vim	-1.97665	11.0312	-7.42874	6.24312e-06	2.73952e-05	10.2076	12.1842	Down
Lncppara	-1.97396	7.09	-10.0112	2.47714e-07	1.86279e-06	6.26752	8.24147	Down
Aldh1l2	-1.97032	6.79856	-11.4901	5.175e-08	5.20931e-07	5.9776	7.94791	Down
Cdk5r1	-1.96691	6.24458	-14.3302	3.91959e-09	7.11875e-08	5.42503	7.39194	Down
Nicn1	-1.96659	7.31026	-13.0355	1.19567e-08	1.69029e-07	6.49085	8.45744	Down
Zscan18	-1.96611	5.88918	-10.1463	2.13103e-07	1.65149e-06	5.06997	7.03608	Down
Lrrn1	-1.96492	4.71759	-17.8544	2.82337e-10	1.08966e-08	3.89888	5.8638	Down
Armcx3	-1.96419	8.39982	-7.86329	3.44625e-06	1.64395e-05	7.5814	9.54559	Down
A330068G13Rik	-1.95645	5.0958	-15.9412	1.10262e-09	2.85421e-08	4.28062	6.23707	Down
A330008L17Rik	-1.95403	4.90322	-15.8854	1.14983e-09	2.95488e-08	4.08904	6.04307	Down
2310035P21Rik	-1.95346	7.35264	-7.79611	3.77223e-06	1.77442e-05	6.5387	8.49216	Down
Porcn	-1.9532	7.22484	-13.5804	7.39293e-09	1.1615e-07	6.41101	8.36421	Down
Gpr137c	-1.95309	5.40348	-14.5827	3.18662e-09	6.09954e-08	4.5897	6.54278	Down
Srgap3	-1.95284	5.92623	-12.1105	2.81946e-08	3.29669e-07	5.11255	7.06539	Down
Ptgfrn	-1.95243	6.60998	-11.5094	5.0762e-08	5.13014e-07	5.79647	7.7489	Down
2210411A11Rik	-1.95165	5.81002	-11.9165	3.39914e-08	3.77589e-07	4.99683	6.94848	Down
Cbln4	-1.95031	4.03001	-9.29067	5.6875e-07	3.6496e-06	3.21738	5.16769	Down
Syt16	-1.94989	3.90056	-10.0241	2.44157e-07	1.8419e-06	3.08811	5.038	Down
Gpc6	-1.94881	6.14921	-15.4759	1.57081e-09	3.74461e-08	5.33721	7.28602	Down
Slc9a5	-1.94791	5.93198	-22.7033	1.52067e-11	1.55006e-09	5.12035	7.06827	Down
Tmsb15l	-1.9473	4.8479	-19.0164	1.31683e-10	6.40499e-09	4.03652	5.98382	Down
D19Ertd409e	-1.94427	8.51576	-5.61159	9.75996e-05	0.000299304	7.70564	9.64992	Down
2510009E07Rik	-1.94101	7.74157	-17.5613	3.44729e-10	1.26405e-08	6.93282	8.87383	Down
Gm5089	-1.93943	9.06404	-9.5536	4.17592e-07	2.84958e-06	8.25594	10.1954	Down
Trim3	-1.93878	7.52802	-20.4435	5.46719e-11	3.52949e-09	6.7202	8.65898	Down
Slc22a17	-1.93847	9.7354	-19.247	1.13772e-10	5.73003e-09	8.9277	10.8662	Down
Spin2c	-1.9373	5.08243	-16.217	8.9786e-10	2.44917e-08	4.27522	6.21252	Down
Usp21	-1.93669	8.282	-20.7019	4.69196e-11	3.15323e-09	7.47504	9.41173	Down
Gm14057	-1.93644	6.7976	-14.3068	3.99599e-09	7.17534e-08	5.99075	7.92719	Down
5930405F01Rik	-1.9347	5.17978	-13.3742	8.85033e-09	1.33249e-07	4.37365	6.30835	Down
Fam84a	-1.93432	5.18034	-9.14466	6.77158e-07	4.21571e-06	4.37437	6.30869	Down
2810410L24Rik	-1.93225	7.25549	-6.24654	3.5493e-05	0.00012315	6.45039	8.38264	Down
1500032P08Rik	-1.93054	7.55681	-11.9673	3.23585e-08	3.64936e-07	6.75241	8.68296	Down
Nrxn1	-1.92721	6.50314	-21.4915	2.97262e-11	2.36301e-09	5.70013	7.62735	Down
Zfp57	-1.92637	5.93426	-14.1218	4.66152e-09	8.06735e-08	5.13161	7.05798	Down
Notch3	-1.92451	7.02274	-4.46493	0.000698409	0.00172487	6.22086	8.14537	Down
Nt5dc2	-1.92387	9.91128	-10.8212	1.0281e-07	9.11088e-07	9.10967	11.0335	Down
Kctd12	-1.92368	8.543	-6.50693	2.38229e-05	8.68156e-05	7.74147	9.66514	Down
Tppp3	-1.92355	8.05946	-7.7226	4.16693e-06	1.93446e-05	7.25798	9.18153	Down
Prc1	-1.92349	9.40418	-13.3813	8.79514e-09	1.32606e-07	8.60272	10.5262	Down
Nova1	-1.92288	5.98428	-13.0609	1.16871e-08	1.65657e-07	5.18308	7.10596	Down
D130062J21Rik	-1.9219	6.28161	-6.56039	2.19754e-05	8.08574e-05	5.48082	7.40272	Down
Prmt8	-1.91897	7.81994	-5.67072	8.86149e-05	0.000275358	7.02037	8.93934	Down
Txndc16	-1.91815	8.02526	-17.777	2.97541e-10	1.13136e-08	7.22603	9.14418	Down
6430537I21Rik	-1.91802	5.81237	-7.42947	6.23682e-06	2.73844e-05	5.01319	6.93121	Down
Selm	-1.91744	10.7623	-7.01388	1.12519e-05	4.53107e-05	9.96336	11.8808	Down
6720462K09Rik	-1.91206	7.49255	-10.1817	2.04907e-07	1.59713e-06	6.69586	8.60792	Down
Rassf3	-1.91174	6.5877	-17.0263	5.00373e-10	1.62522e-08	5.79114	7.70288	Down
Nckap5	-1.91145	4.86479	-8.65054	1.24187e-06	6.95498e-06	4.06835	5.9798	Down
Scn8a	-1.91082	5.64464	-9.69049	3.56473e-07	2.50155e-06	4.84847	6.75929	Down
Fam57b	-1.90947	7.00087	-4.92991	0.000307801	0.00083438	6.20526	8.11473	Down
Mapk7	-1.90749	7.98276	-10.8592	9.87826e-08	8.80161e-07	7.18798	9.09546	Down
AA617406	-1.90722	7.26394	-13.027	1.2049e-08	1.70107e-07	6.46926	8.37649	Down
Vrk2	-1.90534	5.98442	-16.1047	9.75829e-10	2.59863e-08	5.19053	7.09587	Down
Lrrtm2	-1.90499	4.49573	-8.17773	2.27336e-06	1.1606e-05	3.70199	5.60698	Down
Angpt1	-1.90435	7.16061	-6.80846	1.51862e-05	5.86521e-05	6.36713	8.27148	Down
Pkm	-1.90326	10.8807	-20.6436	4.8559e-11	3.23281e-09	10.0877	11.9909	Down
Mark1	-1.90266	6.80085	-18.811	1.50201e-10	7.00194e-09	6.00808	7.91074	Down
Nrcam	-1.90258	5.97308	-11.4672	5.29501e-08	5.29104e-07	5.18034	7.08292	Down
Duxbl1	-1.90144	5.37996	-21.6023	2.79186e-11	2.25294e-09	4.58769	6.48913	Down
Spa17	-1.90099	6.46717	-12.0174	3.08322e-08	3.52955e-07	5.67509	7.57608	Down
Cenpf	-1.90074	7.33351	-13.5399	7.65736e-09	1.19577e-07	6.54154	8.44228	Down
B3galnt1	-1.90041	7.1474	-5.89941	6.1275e-05	0.000198119	6.35556	8.25597	Down
Ypel1	-1.89732	6.70709	-16.4804	7.40152e-10	2.12707e-08	5.91655	7.81386	Down
Tspan6	-1.89619	9.84463	-9.08113	7.31048e-07	4.48696e-06	9.05455	10.9507	Down
Zfp820	-1.89517	3.83551	-11.6414	4.45165e-08	4.61274e-07	3.04586	4.94103	Down
Rnf152	-1.89305	5.71902	-10.7029	1.16501e-07	1.00851e-06	4.93025	6.8233	Down
Jmjd1c	-1.89172	7.78368	-15.0085	2.2637e-09	4.85542e-08	6.99547	8.88719	Down
6720427H10Rik	-1.89134	5.31083	-9.25834	5.91044e-07	3.76543e-06	4.52277	6.41411	Down
Mdk	-1.88993	10.7067	-6.64429	1.93758e-05	7.25452e-05	9.91922	11.8091	Down
Man1c1	-1.88988	10.0526	-8.07747	2.59262e-06	1.29564e-05	9.26518	11.1551	Down
Gpm6b	-1.8893	8.95381	-10.3486	1.70583e-07	1.37188e-06	8.1666	10.0559	Down
4833427G06Rik	-1.88881	4.20107	-5.70732	8.3492e-05	0.000261153	3.41407	5.30288	Down
Prmt2	-1.88783	8.20218	-11.0906	7.76533e-08	7.26857e-07	7.41559	9.30341	Down
2810417H13Rik	-1.88751	10.6284	-11.8052	3.78857e-08	4.07841e-07	9.84197	11.7295	Down
Ppp1r18	-1.88524	8.6728	-16.4975	7.31e-10	2.11881e-08	7.88728	9.77252	Down
Ccna1	-1.88308	4.74116	-5.66132	8.99829e-05	0.00027912	3.95654	5.83962	Down
Tjp2	-1.88247	8.24972	-12.8597	1.40155e-08	1.91402e-07	7.46536	9.34783	Down
Ogn	-1.88166	5.31469	-4.25623	0.00101766	0.00242263	4.53066	6.41232	Down
Fst	-1.88148	5.82922	-5.8165	6.99849e-05	0.00022303	5.04527	6.92675	Down
Ddah1	-1.88014	6.99239	-7.34014	7.06718e-06	3.04899e-05	6.209	8.08914	Down
Slc16a2	-1.87858	7.30317	-9.02687	7.80716e-07	4.73452e-06	6.52043	8.399	Down
Tbc1d16	-1.87826	7.60885	-10.87	9.76776e-08	8.73603e-07	6.82624	8.70451	Down
Lmnb1	-1.87708	10.3312	-12.1418	2.73616e-08	3.21517e-07	9.54906	11.4261	Down
Mcmbp	-1.87592	7.91482	-13.3921	8.71169e-09	1.31627e-07	7.13318	9.0091	Down
5330431K02Rik	-1.87499	5.7631	-8.22876	2.12719e-06	1.09569e-05	4.98186	6.85684	Down
Msra	-1.87349	8.22563	-23.9746	7.80185e-12	1.01348e-09	7.44501	9.3185	Down
Eln	-1.87337	8.50035	-11.7761	3.89829e-08	4.17542e-07	7.71977	9.59315	Down
Cdh4	-1.87236	5.72737	-8.29197	1.95993e-06	1.02239e-05	4.94722	6.81958	Down
Nexn	-1.87124	4.6423	-8.07554	2.59923e-06	1.29833e-05	3.86262	5.73386	Down
Mir1931	-1.87093	6.29196	-8.57771	1.36092e-06	7.51893e-06	5.5124	7.38334	Down
Mthfd2l	-1.86974	7.15025	-14.5997	3.14272e-09	6.0799e-08	6.37119	8.24093	Down
Tyro3	-1.86884	5.62504	-12.5174	1.92034e-08	2.4527e-07	4.84636	6.7152	Down
Dcbld1	-1.86877	6.16278	-14.3607	3.82215e-09	6.98345e-08	5.38413	7.2529	Down
Tmem246	-1.86627	7.75021	-6.71742	1.73753e-05	6.60064e-05	6.9726	8.83887	Down
Myb	-1.8638	7.70374	-7.97674	2.96201e-06	1.44731e-05	6.92716	8.79096	Down
Gm1673	-1.86341	8.43489	-19.011	1.32138e-10	6.41245e-09	7.65847	9.52189	Down
Pcp4l1	-1.86275	6.60164	-6.32728	3.13346e-05	0.000110285	5.8255	7.68824	Down
Slc30a10	-1.86228	5.19174	-9.42662	4.84383e-07	3.21473e-06	4.41579	6.27807	Down
5830443J22Rik	-1.86093	6.60038	-6.40209	2.79398e-05	9.97201e-05	5.82499	7.68592	Down
Cfl1	-1.86055	11.4435	-27.2269	1.6336e-12	3.55125e-10	10.6682	12.5288	Down
Map2	-1.85676	6.39208	-13.5263	7.74813e-09	1.20574e-07	5.61843	7.47519	Down
Dtl	-1.85598	7.26967	-9.24976	5.97119e-07	3.79845e-06	6.49635	8.35232	Down
Sms	-1.85467	8.38147	-8.87888	9.35405e-07	5.48524e-06	7.60869	9.46336	Down
Kif18b	-1.85446	8.4397	-13.1489	1.08029e-08	1.56e-07	7.66701	9.52147	Down
Fam216b	-1.85315	5.58599	-6.42905	2.68138e-05	9.62821e-05	4.81384	6.66699	Down
Clvs1	-1.84792	5.72583	-9.42765	4.83794e-07	3.21182e-06	4.95586	6.80378	Down
Zfp580	-1.84715	7.52776	-23.6755	9.09993e-12	1.12299e-09	6.75811	8.60526	Down
Add1	-1.84678	7.87458	-28.4638	9.44772e-13	2.58044e-10	7.10509	8.95187	Down
Foxj1	-1.84551	6.18817	-5.18747	0.000197935	0.000563639	5.4192	7.26472	Down
Gabrb3	-1.84486	5.53627	-7.12	9.65785e-06	3.97802e-05	4.76757	6.61243	Down
Pkia	-1.84323	7.19748	-9.3227	5.47549e-07	3.5431e-06	6.42947	8.2727	Down
Pfn1	-1.84174	11.4821	-26.4996	2.27994e-12	4.39175e-10	10.7147	12.5564	Down
Cnih3	-1.84168	4.95329	-10.4596	1.51205e-07	1.25049e-06	4.18593	6.02761	Down
Slc1a2	-1.83983	6.04725	-8.9205	8.88838e-07	5.26873e-06	5.28065	7.12049	Down
Fam193b	-1.83793	8.31826	-21.411	3.11185e-11	2.45139e-09	7.55246	9.39039	Down
B4galt6	-1.83408	6.72481	-8.53749	1.43185e-06	7.83966e-06	5.96061	7.79469	Down
Syn2	-1.83406	5.7301	-7.26828	7.82041e-06	3.32508e-05	4.96591	6.79997	Down
Mapk8ip1	-1.83307	7.99069	-9.84762	2.97902e-07	2.16752e-06	7.22691	9.05998	Down
Fbxo5	-1.83056	9.21665	-8.03851	2.72932e-06	1.35033e-05	8.45392	10.2845	Down
Ago1	-1.82944	9.94207	-13.3935	8.70099e-09	1.31558e-07	9.1798	11.0092	Down
Lpar6	-1.82807	7.83308	-9.21523	6.22236e-07	3.9359e-06	7.07138	8.89945	Down
Cdh8	-1.82755	4.01973	-13.934	5.46017e-09	9.16103e-08	3.25825	5.0858	Down
9030425L15Rik	-1.82598	5.03845	-12.5388	1.88248e-08	2.41156e-07	4.27763	6.1036	Down
Atn1	-1.82581	6.53978	-18.9052	1.41381e-10	6.72318e-09	5.77903	7.60484	Down
Adarb2	-1.82398	4.67128	-19.1781	1.18832e-10	5.91494e-09	3.91128	5.73526	Down
Sepw1	-1.82379	10.4127	-25.9325	2.97505e-12	5.07044e-10	9.65279	11.4766	Down
Tro	-1.82272	7.46082	-10.0622	2.33985e-07	1.78153e-06	6.70135	8.52407	Down
Fam149a	-1.81908	4.76244	-11.1978	6.95628e-08	6.63369e-07	4.00449	5.82357	Down
Gpsm1	-1.81804	8.66687	-9.47565	4.5733e-07	3.06261e-06	7.90935	9.72739	Down
4833423F13Rik	-1.81766	5.08792	-9.83674	3.01606e-07	2.18843e-06	4.33056	6.14822	Down
Gsdmd	-1.81713	7.56012	-9.3054	5.58894e-07	3.59647e-06	6.80298	8.62011	Down
Rlbp1	-1.81563	4.75248	-4.87283	0.000339855	0.000911069	3.99597	5.8116	Down
H2afx	-1.81493	10.5697	-14.6241	3.0812e-09	5.98922e-08	9.81344	11.6284	Down
Bcl9	-1.81485	6.08413	-14.4197	3.64096e-09	6.70414e-08	5.32794	7.14279	Down
Cacng4	-1.81314	7.55197	-5.52085	0.0001133	0.000341019	6.79649	8.60963	Down
Poc1b	-1.81301	7.23277	-20.2819	6.02145e-11	3.7509e-09	6.47735	8.29036	Down
C230098O21Rik	-1.81242	7.2665	-6.4123	2.75077e-05	9.84088e-05	6.51132	8.32374	Down
Mmgt2	-1.81171	7.03896	-8.79912	1.03211e-06	5.9427e-06	6.28408	8.09579	Down
Celf3	-1.81016	7.09019	-11.4229	5.53617e-08	5.49849e-07	6.33595	8.14612	Down
Ednrb	-1.81014	6.93441	-4.88584	0.000332256	0.000893735	6.18018	7.99033	Down
Ect2	-1.80985	9.14576	-8.91075	8.9952e-07	5.3143e-06	8.39165	10.2015	Down
Reep1	-1.80629	6.44316	-8.48904	1.52256e-06	8.22752e-06	5.69054	7.49683	Down
Gadd45g	-1.80436	9.28067	-4.55789	0.000591576	0.00149165	8.52885	10.3332	Down
Capsl	-1.80381	4.13929	-5.25231	0.000177366	0.000509497	3.3877	5.19152	Down
Rabl2	-1.80252	8.81968	-25.7439	3.25448e-12	5.38922e-10	8.06863	9.87115	Down
Rmst	-1.80108	5.12708	-17.9915	2.57423e-10	1.02507e-08	4.37663	6.17772	Down
C130034I24Rik	-1.80064	5.92793	-6.42118	2.71375e-05	9.72969e-05	5.17766	6.9783	Down
Ppp1r9a	-1.80052	6.48905	-7.97585	2.96552e-06	1.44869e-05	5.73883	7.53935	Down
Gpc3	-1.80027	5.23599	-12.4965	1.95801e-08	2.4835e-07	4.48588	6.28615	Down
Pif1	-1.79814	6.41567	-10.0192	2.455e-07	1.85072e-06	5.66645	7.46459	Down
Ipw	-1.79787	4.61751	-13.3445	9.08429e-09	1.36003e-07	3.8684	5.66627	Down
Hecw2	-1.79547	4.58921	-9.2868	5.71374e-07	3.66202e-06	3.8411	5.63656	Down
Tpgs2	-1.7945	6.59002	-12.8519	1.41158e-08	1.92278e-07	5.84232	7.63681	Down
Klf7	-1.79165	8.55295	-7.70605	4.26172e-06	1.97116e-05	7.80643	9.59808	Down
Mkl1	-1.78999	7.01651	-12.6743	1.66073e-08	2.17724e-07	6.27068	8.06067	Down
Magi1	-1.78952	5.92015	-10.6837	1.18898e-07	1.0255e-06	5.17452	6.96404	Down
A030001D16Rik	-1.78869	4.52205	-9.58971	4.00449e-07	2.75199e-06	3.77676	5.56545	Down
Zfp277	-1.78707	7.72231	-12.6725	1.66337e-08	2.17936e-07	6.9777	8.76477	Down
Zfp532	-1.78629	8.29821	-20.6954	4.70971e-11	3.15521e-09	7.55392	9.34021	Down
Klhl13	-1.78547	7.59835	-9.16744	6.58884e-07	4.12728e-06	6.8544	8.63987	Down
Prkcb	-1.78529	6.36187	-10.5612	1.35524e-07	1.14118e-06	5.618	7.40329	Down
LOC552902	-1.78339	6.6438	-7.85048	3.50605e-06	1.66651e-05	5.90072	7.68411	Down
4833441D16Rik	-1.78282	6.72916	-6.96319	1.21098e-05	4.82759e-05	5.98632	7.76914	Down
Numbl	-1.78188	8.1876	-7.72407	4.15864e-06	1.93103e-05	7.44516	9.22703	Down
Ptprg	-1.78084	7.69067	-8.25163	2.06498e-06	1.06959e-05	6.94866	8.7295	Down
Mir124-2hg	-1.77968	4.25448	-5.07783	0.000238597	0.000665062	3.51295	5.29263	Down
Phc2	-1.77641	10.0372	-13.5567	7.54593e-09	1.18031e-07	9.29708	11.0735	Down
Wscd1	-1.77621	6.63155	-9.2884	5.70285e-07	3.65614e-06	5.89146	7.66768	Down
Gpr161	-1.77474	5.36659	-6.90553	1.31708e-05	5.19422e-05	4.62711	6.40185	Down
Pde1c	-1.7741	6.12193	-6.29466	3.29489e-05	0.000115398	5.38272	7.15682	Down
Ehbp1	-1.76962	7.91286	-11.9722	3.22083e-08	3.64019e-07	7.17552	8.94514	Down
Dock4	-1.7696	5.02755	-18.311	2.08103e-10	8.77905e-09	4.29022	6.05981	Down
Ephb6	-1.76909	5.91808	-13.4807	8.06179e-09	1.24096e-07	5.18096	6.95005	Down
Kit	-1.76835	6.1712	-14.309	3.98885e-09	7.17117e-08	5.43439	7.20273	Down
AA415038	-1.76779	6.32401	-9.5415	4.2351e-07	2.88272e-06	5.58743	7.35522	Down
Zfp462	-1.76586	7.78824	-9.93668	2.69353e-07	1.99593e-06	7.05246	8.81832	Down
Wdr62	-1.76417	6.52543	-14.0706	4.86596e-09	8.33985e-08	5.79036	7.55453	Down
Pbx1	-1.7633	7.31288	-13.3323	9.18227e-09	1.37084e-07	6.57818	8.34147	Down
Dennd5b	-1.76253	4.85732	-17.4452	3.73419e-10	1.32398e-08	4.12293	5.88546	Down
Ttyh3	-1.76243	9.17713	-17.7075	3.11927e-10	1.16995e-08	8.44279	10.2052	Down
A930004J17Rik	-1.76204	6.45596	-5.78587	7.35245e-05	0.000233056	5.72177	7.48381	Down
Upp1	-1.76099	6.70459	-4.27901	0.000976449	0.00233166	5.97085	7.73183	Down
Itga8	-1.75795	4.78505	-3.77997	0.00244498	0.00529509	4.05257	5.81052	Down
Zfp454	-1.75782	5.2671	-10.9497	8.98668e-08	8.15385e-07	4.53467	6.29249	Down
Arhgap44	-1.75771	6.06798	-10.7791	1.07476e-07	9.42638e-07	5.3356	7.09331	Down
9430037O13Rik	-1.75326	7.13734	-7.24444	8.08875e-06	3.41639e-05	6.40682	8.16008	Down
St6gal1	-1.75276	6.69126	-14.2311	4.25524e-09	7.52091e-08	5.96094	7.7137	Down
Fam184a	-1.75015	5.26475	-12.2017	2.58453e-08	3.08431e-07	4.53552	6.28567	Down
Cmtm4	-1.74899	9.33886	-12.6778	1.65536e-08	2.17287e-07	8.61011	10.3591	Down
Lrig3	-1.74392	6.78661	-12.4366	2.07063e-08	2.59639e-07	6.05998	7.8039	Down
Rcn2	-1.74254	8.73665	-15.0202	2.24282e-09	4.82636e-08	8.01059	9.75313	Down
Kctd12b	-1.74236	5.93301	-5.54058	0.000109673	0.000331393	5.20702	6.94938	Down
Praf2	-1.74235	8.54402	-18.5359	1.79526e-10	7.83736e-09	7.81804	9.56039	Down
Fgd4	-1.74201	4.60947	-16.3206	8.31922e-10	2.31843e-08	3.88364	5.62565	Down
Cep164	-1.74039	6.63688	-15.5435	1.49115e-09	3.61243e-08	5.91171	7.6521	Down
Zfhx2os	-1.7389	5.18631	-13.103	1.12551e-08	1.61249e-07	4.46177	6.20067	Down
Gm19569	-1.73844	4.58225	-12.5049	1.94278e-08	2.46951e-07	3.8579	5.59634	Down
6030487A22Rik	-1.73805	5.52272	-7.23689	8.17584e-06	3.44498e-05	4.79853	6.53658	Down
Cbln1	-1.73612	8.59041	-5.45415	0.000126522	0.000376455	7.86702	9.60314	Down
Gsk3b	-1.7348	8.46404	-16.5079	7.25493e-10	2.10607e-08	7.7412	9.476	Down
Bok	-1.73169	8.99354	-10.8837	9.62798e-08	8.64004e-07	8.272	10.0037	Down
Nfia	-1.73145	8.60427	-12.1946	2.60183e-08	3.09834e-07	7.88283	9.61428	Down
Cep250	-1.73127	6.70511	-12.4224	2.09841e-08	2.62968e-07	5.98375	7.71502	Down
Tnfaip1	-1.73002	8.8018	-8.29552	1.95095e-06	1.01845e-05	8.08096	9.81098	Down
Rorb	-1.72863	5.29638	-7.42494	6.27631e-06	2.75181e-05	4.57612	6.30475	Down
Cic	-1.72622	8.94959	-21.4658	3.01635e-11	2.38886e-09	8.23033	9.95656	Down
Efcab10	-1.7253	4.98459	-5.10433	0.000228026	0.000639251	4.26572	5.99101	Down
Plekho1	-1.72446	7.24026	-11.7521	3.99116e-08	4.25976e-07	6.52173	8.24619	Down
Foxm1	-1.72287	6.42509	-20.0246	7.03329e-11	4.19353e-09	5.70723	7.4301	Down
Stmn1	-1.72164	11.41	-10.5678	1.3457e-07	1.13585e-06	10.6926	12.4142	Down
Ntsr2	-1.72139	7.16167	-4.40473	0.000778111	0.00190189	6.44442	8.16581	Down
Rcn3	-1.71832	7.87514	-6.1636	4.03782e-05	0.00013784	7.15918	8.8775	Down
Ralgds	-1.71831	7.98893	-15.3284	1.76085e-09	4.038e-08	7.27297	8.99128	Down
BC023969	-1.71658	6.2559	-12.7764	1.51222e-08	2.03001e-07	5.54066	7.25724	Down
Rgma	-1.71504	7.49231	-5.71061	8.30477e-05	0.000259978	6.7777	8.49275	Down
Npas3	-1.7133	5.74818	-5.95326	5.62371e-05	0.000183669	5.03431	6.74761	Down
Cenpk	-1.71303	6.66342	-10.0968	2.25144e-07	1.72659e-06	5.94966	7.66269	Down
4930579G24Rik	-1.71123	8.60191	-11.8861	3.50103e-08	3.84861e-07	7.8889	9.60013	Down
3100003M19Rik	-1.70986	4.5376	-8.35979	1.79592e-06	9.49623e-06	3.82516	5.53502	Down
Rpp30	-1.70979	8.37598	-15.598	1.43014e-09	3.50607e-08	7.66356	9.37336	Down
Cdk14	-1.70965	5.15146	-13.8177	6.02789e-09	9.89354e-08	4.43911	6.14876	Down
Pcdhb17	-1.70649	5.74058	-6.99417	1.15775e-05	4.64369e-05	5.02955	6.73604	Down
Map1b	-1.70599	5.71229	-8.96017	8.46754e-07	5.05301e-06	5.00146	6.70746	Down
Lrrc34	-1.70564	4.1049	-5.75186	7.76777e-05	0.000244979	3.39422	5.09986	Down
Hps4	-1.70432	9.23475	-5.25226	0.000177382	0.000509497	8.52461	10.2289	Down
Cand2	-1.70195	7.01758	-13.2643	9.75014e-09	1.44048e-07	6.30844	8.01039	Down
Igf2bp2	-1.70176	4.99065	-13.2223	1.01202e-08	1.4869e-07	4.28159	5.98335	Down
Arhgap42	-1.70095	4.93674	-16.9782	5.17716e-10	1.66608e-08	4.22801	5.92895	Down
Fkbp1b	-1.70042	5.82289	-18.7046	1.60882e-10	7.30795e-09	5.11439	6.81481	Down
A430102J17Rik	-1.70027	7.51665	-6.66328	1.8834e-05	7.08155e-05	6.80821	8.50848	Down
Gm26688	-1.70025	4.85485	-8.08557	2.56514e-06	1.28553e-05	4.14641	5.84667	Down
Uhrf1	-1.69972	9.78138	-9.01521	7.91845e-07	4.78295e-06	9.07316	10.7729	Down
5830408B19Rik	-1.6985	5.68779	-4.01867	0.00157136	0.0035769	4.98008	6.67859	Down
Whsc1	-1.69829	7.5995	-16.3593	8.08627e-10	2.26373e-08	6.89188	8.59017	Down
Kmt2a	-1.69741	8.59927	-12.0896	2.87637e-08	3.35037e-07	7.89202	9.58943	Down
Atl1	-1.69385	6.75452	-9.97132	2.59054e-07	1.93577e-06	6.04875	7.74259	Down
Zfp422	-1.69373	10.3792	-13.9592	5.34473e-09	9.00825e-08	9.67346	11.3672	Down
Sgol1	-1.69358	8.62894	-9.03641	7.71728e-07	4.69686e-06	7.92328	9.61686	Down
Dstn	-1.6927	11.4504	-16.3614	8.07366e-10	2.26317e-08	10.7451	12.4378	Down
Fn1	-1.69198	7.18774	-10.913	9.33804e-08	8.42956e-07	6.48275	8.17473	Down
Map3k3	-1.69106	6.86893	-16.0991	9.79862e-10	2.59962e-08	6.16433	7.85539	Down
Gm10033	-1.69102	4.14222	-6.03453	4.94439e-05	0.000164176	3.43763	5.12865	Down
Ttc3	-1.68941	8.65807	-16.0829	9.91772e-10	2.62143e-08	7.95415	9.64356	Down
9430034N14Rik	-1.68939	5.20383	-7.56198	5.19065e-06	2.33552e-05	4.49992	6.18931	Down
Ncstn	-1.68844	6.15146	-12.3391	2.2691e-08	2.79891e-07	5.44794	7.13638	Down
9430011C21Rik	-1.68625	4.94387	-11.8387	3.66667e-08	3.97733e-07	4.24127	5.92751	Down
Gdap10	-1.6833	7.30573	-6.25757	3.48921e-05	0.000121364	6.60436	8.28766	Down
Fzr1	-1.68322	7.66477	-18.4938	1.84544e-10	7.96653e-09	6.96343	8.64664	Down
Olig1	-1.68274	6.87702	-4.02862	0.00154283	0.0035191	6.17588	7.85862	Down
9430047L24Rik	-1.68141	4.02545	-5.01449	0.000265993	0.000732608	3.32486	5.00627	Down
Bcl2l11	-1.68117	6.54523	-10.4312	1.55925e-07	1.28058e-06	5.84474	7.52591	Down
Parva	-1.68106	7.08638	-13.0451	1.18538e-08	1.67908e-07	6.38593	8.06699	Down
Trim28	-1.68073	11.6987	-21.7142	2.62116e-11	2.15603e-09	10.9984	12.6791	Down
C77673	-1.67891	6.5345	-6.16357	4.03803e-05	0.00013784	5.83495	7.51387	Down
4733401A01Rik	-1.67848	5.91892	-6.56558	2.18044e-05	8.03251e-05	5.21955	6.89803	Down
AA415437	-1.67803	5.66353	-10.4926	1.45912e-07	1.21426e-06	4.96435	6.64238	Down
Arhgap21	-1.6778	10.2437	-10.8357	1.01249e-07	8.99879e-07	9.54461	11.2224	Down
Ybx2	-1.67763	6.09983	-6.98702	1.16981e-05	4.68276e-05	5.40082	7.07845	Down
Tmem8b	-1.67583	6.81461	-11.2454	6.6264e-08	6.37331e-07	6.11634	7.79218	Down
B930053N05Rik	-1.67565	4.72742	-10.4679	1.49849e-07	1.24169e-06	4.02923	5.70488	Down
Ldhb	-1.67494	9.76081	-7.91124	3.23203e-06	1.55958e-05	9.06292	10.7379	Down
Rubcn	-1.67478	6.56537	-12.6795	1.65272e-08	2.17075e-07	5.86755	7.54233	Down
D230040A04Rik	-1.67422	6.90027	-7.33014	7.16723e-06	3.0884e-05	6.20268	7.8769	Down
Ppil6	-1.67316	5.79357	-5.32534	0.000156857	0.000456203	5.09642	6.76958	Down
Rgs7	-1.67246	5.43035	-8.53088	1.44388e-06	7.88527e-06	4.73349	6.40595	Down
Gsx1	-1.66988	6.18529	-6.85789	1.41219e-05	5.51214e-05	5.4895	7.15938	Down
AW556556	-1.66973	6.44048	-9.76056	3.28961e-07	2.34623e-06	5.74475	7.41449	Down
Auts2	-1.66894	7.35248	-9.86983	2.90491e-07	2.12157e-06	6.65709	8.32603	Down
D9Ertd306e	-1.66792	6.34019	-8.14902	2.36026e-06	1.19659e-05	5.64522	7.31315	Down
2700094K13Rik	-1.66767	11.7649	-16.7389	6.14017e-10	1.87676e-08	11.0701	12.7378	Down
Plscr1	-1.66726	4.94232	-13.8929	5.65403e-09	9.39574e-08	4.24763	5.9149	Down
D2Ertd640e	-1.66717	5.06942	-7.83375	3.58573e-06	1.69916e-05	4.37476	6.04193	Down
Pcdh19	-1.66559	5.84962	-7.66585	4.50165e-06	2.06465e-05	5.15563	6.82122	Down
2610305J24Rik	-1.66193	7.96961	-5.21606	0.000188572	0.00053953	7.27714	8.93907	Down
Morn4	-1.6612	7.86891	-22.9632	1.32298e-11	1.40924e-09	7.17674	8.83794	Down
Dzip1l	-1.66026	6.17996	-9.00057	8.06066e-07	4.85921e-06	5.48818	7.14844	Down
Cep55	-1.66007	6.79561	-11.8987	3.4586e-08	3.82168e-07	6.10392	7.76399	Down
Nkain1	-1.65995	7.16671	-7.95462	3.0504e-06	1.48471e-05	6.47506	8.13501	Down
Fbln1	-1.65905	6.76299	-7.85537	3.48307e-06	1.6578e-05	6.07172	7.73077	Down
Tcf7l1	-1.65893	7.18929	-9.34001	5.36444e-07	3.48746e-06	6.49807	8.157	Down
5930430O07Rik	-1.65806	4.73168	-11.0083	8.45567e-08	7.77805e-07	4.04082	5.69889	Down
BC030308	-1.65454	6.82918	-11.0634	7.98678e-08	7.43928e-07	6.13979	7.79433	Down
1700007G11Rik	-1.65336	4.2872	-4.53207	0.00061943	0.00155288	3.5983	5.25166	Down
Has2	-1.65331	4.74382	-4.92821	0.000308708	0.000836414	4.05494	5.70826	Down
Plac9b	-1.65203	8.0523	-4.31903	0.000908178	0.00218373	7.36396	9.01598	Down
LOC67527	-1.65166	6.44022	-9.91684	2.75452e-07	2.03334e-06	5.75203	7.40369	Down
Hmg20b	-1.64861	7.28581	-14.837	2.59518e-09	5.30847e-08	6.59889	8.2475	Down
Nrm	-1.64432	5.64187	-15.2546	1.86521e-09	4.18565e-08	4.95674	6.60105	Down
Zic5	-1.64357	9.53266	-12.9813	1.25551e-08	1.76086e-07	8.84784	10.4914	Down
Agpat4	-1.63907	8.64272	-11.6621	4.36146e-08	4.54045e-07	7.95977	9.59884	Down
Mmp15	-1.63786	6.53131	-6.26811	3.43282e-05	0.000119666	5.84887	7.48673	Down
3632451O06Rik	-1.636	5.44562	-6.3263	3.1382e-05	0.000110397	4.76395	6.39995	Down
Sox4	-1.63559	7.0579	-10.1358	2.15584e-07	1.66587e-06	6.37641	8.01199	Down
Plk1	-1.63393	9.08118	-7.14283	9.3474e-06	3.86674e-05	8.40037	10.0343	Down
Nuf2	-1.63347	9.33262	-11.9735	3.21659e-08	3.6392e-07	8.65201	10.2855	Down
D3Wsu106e	-1.63317	5.78688	-5.45747	0.000125826	0.000374699	5.1064	6.73956	Down
Pak7	-1.63273	4.86072	-9.72241	3.43647e-07	2.42983e-06	4.18042	5.81315	Down
Cfap126	-1.63131	6.99619	-5.95032	5.65008e-05	0.000184446	6.31648	7.94778	Down
Dapk1	-1.63071	7.53421	-9.38754	5.0717e-07	3.33789e-06	6.85475	8.48546	Down
Gm13306	-1.62584	5.49811	-6.44229	2.62788e-05	9.45042e-05	4.82068	6.44652	Down
Tmem159	-1.62554	7.21469	-10.9123	9.34444e-08	8.43176e-07	6.53739	8.16292	Down
Zic2	-1.62413	10.3842	-14.0904	4.78582e-09	8.23432e-08	9.70752	11.3317	Down
Xkr5	-1.62402	5.7551	-13.0027	1.23145e-08	1.73281e-07	5.07842	6.70244	Down
C130057M05Rik	-1.62355	6.14653	-8.19595	2.21997e-06	1.13606e-05	5.47005	7.0936	Down
Slc35f1	-1.62258	4.41003	-7.59565	4.95576e-06	2.24251e-05	3.73395	5.35653	Down
Peli2	-1.61958	7.89328	-9.49431	4.47459e-07	3.00715e-06	7.21845	8.83804	Down
Sall2	-1.61944	7.89127	-8.15839	2.33152e-06	1.18518e-05	7.21651	8.83594	Down
Hn1	-1.61865	10.4559	-19.4513	1.00094e-10	5.25222e-09	9.78149	11.4001	Down
Ccna2	-1.61654	10.807	-9.88047	2.87013e-07	2.10194e-06	10.1334	11.7499	Down
Enox1	-1.61561	4.7851	-8.12762	2.42734e-06	1.22425e-05	4.11193	5.72754	Down
Ptbp2	-1.61495	8.86004	-17.0746	4.83613e-10	1.58262e-08	8.18714	9.8021	Down
C80068	-1.61356	5.18261	-7.94744	3.07968e-06	1.49657e-05	4.51029	6.12385	Down
Trim68	-1.61247	4.79465	-12.8196	1.45375e-08	1.96649e-07	4.12279	5.73525	Down
Chd3	-1.61147	7.54804	-8.4854	1.52962e-06	8.25617e-06	6.8766	8.48807	Down
Ubl7	-1.61131	8.17634	-23.1708	1.1849e-11	1.31188e-09	7.50496	9.11627	Down
A730089K16Rik	-1.6108	4.11892	-13.2474	9.8974e-09	1.46021e-07	3.44775	5.05855	Down
Med12	-1.60965	8.3014	-23.4068	1.04662e-11	1.21591e-09	7.63072	9.24036	Down
Nav3	-1.60895	5.07388	-8.90535	9.05498e-07	5.34369e-06	4.40348	6.01243	Down
Ak7	-1.6081	6.03837	-5.75004	7.79059e-05	0.000245591	5.36833	6.97642	Down
2810408A11Rik	-1.60463	4.67512	-11.9625	3.25117e-08	3.6647e-07	4.00653	5.61116	Down
Zc3h12c	-1.60415	6.81253	-4.03278	0.00153109	0.00349457	6.14413	7.74828	Down
Igsf11	-1.60391	6.65936	-14.5323	3.32022e-09	6.26518e-08	5.99107	7.59498	Down
Bex3	-1.60275	11.2116	-13.8978	5.63053e-09	9.3756e-08	10.5438	12.1466	Down
Slc4a2	-1.60268	7.4686	-13.276	9.64959e-09	1.42823e-07	6.80082	8.4035	Down
Ank	-1.60252	8.23898	-9.32102	5.48637e-07	3.54617e-06	7.57126	9.17378	Down
Ankrd52	-1.60047	5.88194	-7.20616	8.54037e-06	3.57665e-05	5.21508	6.81555	Down
Fhl1	-1.60006	6.37686	-12.69	1.63689e-08	2.15661e-07	5.71017	7.31023	Down
St3gal5	-1.59986	7.65452	-5.97016	5.47476e-05	0.000179455	6.98791	8.58776	Down
Cnih2	-1.59723	6.74044	-8.96993	8.36726e-07	5.0072e-06	6.07493	7.67216	Down
Adgrg6	-1.59493	6.03523	-5.68032	8.72396e-05	0.000271798	5.37067	6.96561	Down
Sptbn2	-1.59461	7.78889	-9.57266	4.08449e-07	2.79614e-06	7.12447	8.71908	Down
Dpysl2	-1.59376	8.65707	-15.5426	1.49218e-09	3.61243e-08	7.99301	9.58677	Down
Gm28523	-1.59368	4.4494	-8.6091	1.30818e-06	7.26712e-06	3.78537	5.37905	Down
Nemp2	-1.59333	6.92872	-8.83138	9.91769e-07	5.76026e-06	6.26484	7.85816	Down
Nr2f2	-1.59249	6.22726	-8.03011	2.75979e-06	1.36288e-05	5.56372	7.15622	Down
Cdr2	-1.59201	6.96751	-11.1629	7.20933e-08	6.83211e-07	6.30417	7.89619	Down
Efr3b	-1.59113	6.49072	-7.92543	3.17136e-06	1.53412e-05	5.82775	7.41888	Down
Crispld1	-1.58937	5.48258	-8.06748	2.62698e-06	1.30913e-05	4.82034	6.40972	Down
Aldh3a2	-1.58825	6.24381	-9.90937	2.77785e-07	2.04635e-06	5.58203	7.17029	Down
AW549269	-1.58722	6.97949	-6.69112	1.80685e-05	6.83106e-05	6.31815	7.90536	Down
Cenpj	-1.58636	7.79654	-5.86554	6.46865e-05	0.000207945	7.13556	8.72191	Down
9930031P18Rik	-1.58566	6.76751	-6.37826	2.89771e-05	0.00010294	6.10681	7.69247	Down
Tubb2a-ps2	-1.5851	4.69803	-16.4851	7.376e-10	2.12707e-08	4.03757	5.62268	Down
Serinc2	-1.58456	5.82559	-7.8182	3.66156e-06	1.73e-05	5.16536	6.74992	Down
Tuba3a	-1.5838	8.87724	-20.3247	5.86903e-11	3.68204e-09	8.21733	9.80113	Down
Zswim5	-1.58174	5.46799	-16.2223	8.94359e-10	2.44464e-08	4.80893	6.39067	Down
Gucy1a3	-1.58137	5.9473	-3.83421	0.00221032	0.00483754	5.2884	6.86977	Down
D930015E06Rik	-1.581	6.60987	-15.8635	1.16898e-09	2.98966e-08	5.95112	7.53212	Down
Grik5	-1.58044	8.36825	-17.1797	4.49173e-10	1.49519e-08	7.70973	9.29017	Down
Fam92a	-1.58024	7.65304	-13.0159	1.21699e-08	1.71587e-07	6.9946	8.57485	Down
Ywhae	-1.57926	11.4561	-19.2073	1.16661e-10	5.84788e-09	10.798	12.3773	Down
Plppr5	-1.57899	4.33281	-17.9269	2.68846e-10	1.05673e-08	3.67489	5.25389	Down
Ppp1r36	-1.57853	4.52375	-4.42819	0.000745982	0.00183134	3.86603	5.44456	Down
Cbfa2t2	-1.57849	6.99868	-15.8275	1.2011e-09	3.05348e-08	6.34097	7.91947	Down
Tmsb10	-1.57843	9.70835	-22.3135	1.87939e-11	1.76448e-09	9.05067	10.6291	Down
Rab1b	-1.57794	9.10086	-22.7999	1.44367e-11	1.4858e-09	8.44338	10.0213	Down
Ilk	-1.57688	9.43591	-10.8094	1.04093e-07	9.19405e-07	8.77888	10.3558	Down
Rdm1	-1.57554	8.23583	-12.2345	2.50516e-08	3.01015e-07	7.57935	9.15489	Down
Zfp653	-1.57523	7.31165	-17.5809	3.40122e-10	1.25798e-08	6.65531	8.23053	Down
Cdo1	-1.5745	6.87013	-4.32557	0.00089751	0.00216051	6.21409	7.78858	Down
Zbtb18	-1.57393	11.8345	-20.9273	4.11188e-11	2.94948e-09	11.1787	12.7526	Down
LOC552906	-1.57312	6.90326	-6.38248	2.87902e-05	0.000102429	6.24779	7.82091	Down
1700025G04Rik	-1.57215	7.58366	-11.1047	7.65366e-08	7.17665e-07	6.9286	8.50075	Down
Atp1b3	-1.57204	10.9446	-20.495	5.30219e-11	3.43409e-09	10.2896	11.8617	Down
Reln	-1.57132	6.67787	-7.88868	3.33099e-06	1.59827e-05	6.02316	7.59447	Down
Anxa6	-1.57131	6.22382	-15.6304	1.39516e-09	3.43613e-08	5.56911	7.14042	Down
Cited2	-1.57036	8.8645	-10.0597	2.34652e-07	1.78282e-06	8.21018	9.78054	Down
Hap1	-1.56975	6.86028	-8.53123	1.44324e-06	7.88379e-06	6.20622	7.77597	Down
Igdcc4	-1.56918	7.52411	-10.4643	1.50446e-07	1.24518e-06	6.87029	8.43947	Down
AA536887	-1.56782	7.00302	-6.20549	3.78276e-05	0.000130174	6.34976	7.91759	Down
Stxbp6	-1.56598	7.77085	-6.12325	4.30068e-05	0.000145454	7.11836	8.68433	Down
Zfp41	-1.56565	8.18578	-7.16762	9.02231e-06	3.749e-05	7.53343	9.09908	Down
Wdr47	-1.56421	5.53731	-17.108	4.7239e-10	1.5627e-08	4.88555	6.44976	Down
Tshz2	-1.56372	5.00547	-13.5467	7.61216e-09	1.1898e-07	4.35392	5.91764	Down
Mapk10	-1.56323	5.27872	-6.75991	1.63146e-05	6.24782e-05	4.62737	6.19061	Down
Mgst1	-1.56304	6.28781	-8.39654	1.71323e-06	9.09735e-06	5.63654	7.19958	Down
Plekhj1	-1.56292	6.70696	-10.5955	1.30634e-07	1.10833e-06	6.05574	7.61866	Down
Zscan21	-1.56253	7.90396	-14.2797	4.0867e-09	7.29172e-08	7.25291	8.81544	Down
Map2k6	-1.56146	7.41712	-8.94542	8.62144e-07	5.13191e-06	6.76652	8.32798	Down
Mki67	-1.56119	11.8811	-10.6485	1.23444e-07	1.05786e-06	11.2306	12.7918	Down
Dzip1	-1.5609	5.34169	-17.0261	5.00444e-10	1.62522e-08	4.69131	6.25221	Down
Acvr1	-1.56057	6.42618	-12.044	3.00535e-08	3.46087e-07	5.77594	7.33651	Down
LOC75771	-1.55998	4.97753	-7.4173	6.34354e-06	2.77786e-05	4.32753	5.88752	Down
Tecr	-1.55998	11.0038	-16.4283	7.68806e-10	2.18673e-08	10.3538	11.9138	Down
C77370	-1.55855	5.10174	-6.21338	3.73666e-05	0.000128791	4.45234	6.01089	Down
Ube2e3	-1.55775	9.51706	-13.0418	1.18891e-08	1.68296e-07	8.868	10.4257	Down
Dfna5	-1.55656	4.95941	-11.8231	3.72295e-08	4.02322e-07	4.31085	5.86741	Down
Zswim8	-1.55457	7.3583	-12.1165	2.80319e-08	3.28128e-07	6.71057	8.26513	Down
Hdgfrp3	-1.55402	8.47204	-4.71588	0.000447256	0.00116058	7.82453	9.37855	Down
Gm36401	-1.554	6.14455	-5.44706	0.00012802	0.000380753	5.49705	7.05105	Down
Rab30	-1.55227	4.59629	-9.3997	4.99957e-07	3.2996e-06	3.94951	5.50178	Down
Zeb1	-1.55145	6.68366	-15.1972	1.9508e-09	4.35182e-08	6.03722	7.58867	Down
Fsd1	-1.55053	7.47553	-20.8079	4.40879e-11	3.06944e-09	6.82948	8.38001	Down
Tex14	-1.54994	6.33848	-8.68448	1.19024e-06	6.7046e-06	5.69267	7.24261	Down
Neto2	-1.54977	6.0782	-17.953	2.6417e-10	1.04433e-08	5.43247	6.98223	Down
Pde7a	-1.54843	7.73052	-10.3526	1.69839e-07	1.3664e-06	7.08534	8.63377	Down
Hmbox1	-1.54754	6.66081	-12.5013	1.94927e-08	2.47629e-07	6.01601	7.56354	Down
5730409N24Rik	-1.54612	5.46249	-4.94005	0.000302446	0.000821536	4.81827	6.36439	Down
Ctbp2	-1.54553	10.2605	-20.4147	5.56166e-11	3.57963e-09	9.61655	11.1621	Down
Amotl1	-1.54494	7.05262	-7.04059	1.0826e-05	4.39392e-05	6.40889	7.95383	Down
D030002E05Rik	-1.54343	6.48782	-6.80893	1.51757e-05	5.86227e-05	5.84473	7.38816	Down
Rgag4	-1.54303	6.64284	-8.1731	2.28714e-06	1.16679e-05	5.99991	7.54295	Down
Zfp260	-1.54295	7.14211	-8.90787	9.02705e-07	5.32869e-06	6.49921	8.04216	Down
Amigo2	-1.54232	5.47369	-8.22575	2.13553e-06	1.09866e-05	4.83105	6.37338	Down
Ick	-1.54017	7.0732	-12.5153	1.92399e-08	2.45588e-07	6.43146	7.97164	Down
St8sia5	-1.53851	6.87124	-5.04731	0.000251409	0.00069622	6.23019	7.7687	Down
Fkbp8	-1.53756	9.4389	-23.4007	1.04998e-11	1.21591e-09	8.79825	10.3358	Down
Samd1	-1.53733	8.37659	-15.655	1.36917e-09	3.39567e-08	7.73604	9.27337	Down
Zfp395	-1.53663	6.14726	-12.1736	2.65452e-08	3.15052e-07	5.507	7.04364	Down
Cspp1	-1.53651	6.76055	-12.1469	2.72303e-08	3.20356e-07	6.12034	7.65685	Down
Maob	-1.53621	5.54389	-3.83161	0.00222103	0.00485662	4.9038	6.44001	Down
Cklf	-1.53434	5.89783	-16.493	7.33417e-10	2.12292e-08	5.25852	6.79286	Down
Ttl	-1.53397	6.01002	-20.7877	4.4614e-11	3.09595e-09	5.37087	6.90484	Down
D430013B06Rik	-1.53377	4.17349	-5.0405	0.000254364	0.000703579	3.53442	5.06819	Down
B3gat1	-1.53263	5.37069	-13.0128	1.22039e-08	1.71838e-07	4.7321	6.26473	Down
Pmf1	-1.53236	8.27651	-19.9604	7.31325e-11	4.28026e-09	7.63803	9.17039	Down
Ift74	-1.5298	8.85518	-11.4131	5.59095e-08	5.54256e-07	8.21776	9.74756	Down
Mpnd	-1.52878	10.0231	-16.7026	6.30218e-10	1.90716e-08	9.38614	10.9149	Down
Kyat3	-1.5279	6.70022	-8.98668	8.19819e-07	4.92123e-06	6.06359	7.59149	Down
Lrrc75a	-1.52738	6.09121	-6.19325	3.8555e-05	0.000132309	5.4548	6.98218	Down
Ccdc90b	-1.52559	9.8742	-15.2669	1.84734e-09	4.16022e-08	9.23853	10.7641	Down
Mpzl1	-1.52386	8.56912	-10.1149	2.20646e-07	1.69883e-06	7.93417	9.45804	Down
Efnb3	-1.52349	6.82643	-8.21082	2.17742e-06	1.11673e-05	6.19164	7.71513	Down
Srrt	-1.52332	10.3947	-15.022	2.23968e-09	4.82448e-08	9.75996	11.2833	Down
Gdap1l1	-1.52308	6.24092	-5.91452	5.98154e-05	0.000193959	5.60631	7.12938	Down
Olig2	-1.52072	5.24236	-5.48437	0.00012034	0.000360226	4.60872	6.12944	Down
Ncor2	-1.51954	8.5351	-18.7691	1.54308e-10	7.09802e-09	7.90196	9.4215	Down
Eya1	-1.51856	4.96149	-8.59464	1.3322e-06	7.38226e-06	4.32875	5.84731	Down
Plxnc1	-1.51794	4.95417	-17.4669	3.67868e-10	1.31156e-08	4.3217	5.83963	Down
Hells	-1.5177	7.91652	-6.49626	2.42107e-05	8.81198e-05	7.28415	8.80184	Down
Atp2b2	-1.51769	5.70267	-5.716	8.23241e-05	0.000258106	5.0703	6.588	Down
Rgs20	-1.51611	5.35033	-19.3282	1.08111e-10	5.57332e-09	4.71862	6.23473	Down
B430316J06Rik	-1.51204	4.01314	-6.73685	1.68817e-05	6.42687e-05	3.38313	4.89517	Down
Erdr1	-1.51144	12.9177	-15.2557	1.86363e-09	4.18565e-08	12.2879	13.7994	Down
Ssbp3	-1.511	8.91926	-17.7575	3.01502e-10	1.13887e-08	8.28968	9.80068	Down
Enkur	-1.51013	6.27512	-3.62505	0.00326571	0.00685987	5.6459	7.15603	Down
Ccbe1	-1.50977	4.41409	-13.9385	5.43918e-09	9.14572e-08	3.78502	5.29479	Down
Fyn	-1.5079	8.86476	-14.5957	3.15312e-09	6.0846e-08	8.23647	9.74437	Down
Myadm	-1.50782	7.98111	-4.82739	0.000367854	0.000976301	7.35285	8.86067	Down
Tmem181b-ps	-1.50771	8.90712	-7.56213	5.18956e-06	2.33552e-05	8.2789	9.78661	Down
Car3	-1.50756	4.62441	-9.89679	2.81762e-07	2.06988e-06	3.99626	5.50382	Down
Lig1	-1.50567	10.4846	-11.4804	5.22562e-08	5.2389e-07	9.85722	11.3629	Down
Zfp414	-1.50523	8.30328	-15.4254	1.63326e-09	3.83626e-08	7.67611	9.18133	Down
Mfge8	-1.50423	8.81877	-3.48125	0.00427837	0.00875062	8.19201	9.69624	Down
Ntn1	-1.50386	6.73174	-8.98461	8.21881e-07	4.93082e-06	6.10513	7.60899	Down
Chrnb4	-1.50348	5.33955	-5.77353	7.50042e-05	0.000237287	4.71309	6.21658	Down
Dip2b	-1.50318	6.80191	-14.9215	2.42575e-09	5.07644e-08	6.17558	7.67877	Down
Phactr2	-1.50153	5.09097	-11.5198	5.02378e-08	5.08682e-07	4.46533	5.96686	Down
Trpc2	-1.50137	6.54738	-9.25919	5.90445e-07	3.76274e-06	5.92181	7.42318	Down
Flna	-1.50021	9.8493	-19.1399	1.21745e-10	6.01774e-09	9.22421	10.7244	Down
4921509J17Rik	1.50019	5.87888	12.7362	1.56892e-08	2.08511e-07	6.50396	5.00377	Up
Rps4l	1.50068	10.6595	7.5941	4.9663e-06	2.24633e-05	11.2848	9.78411	Up
Rassf5	1.50118	5.24194	9.42499	4.85308e-07	3.21689e-06	5.86743	4.36625	Up
Prkaa1	1.50308	7.05546	8.82266	1.0025e-06	5.80358e-06	7.68174	6.17866	Up
Nsun2	1.50328	11.3916	14.996	2.2863e-09	4.86587e-08	12.0179	10.5146	Up
Cebpd	1.50339	6.56372	4.3	0.000940009	0.00225238	7.19013	5.68674	Up
Rhbdl1	1.50348	7.26221	15.4489	1.60394e-09	3.78965e-08	7.88866	6.38517	Up
Eps8	1.50383	7.70768	4.55364	0.000596064	0.00150101	8.33427	6.83044	Up
Grwd1	1.50387	8.8511	22.0639	2.15649e-11	1.90751e-09	9.47772	7.97385	Up
Tprkb	1.50531	8.36327	17.4894	3.62215e-10	1.30129e-08	8.99048	7.48518	Up
Ctdspl	1.50542	9.06186	7.2677	7.8268e-06	3.32619e-05	9.68912	8.1837	Up
Nefh	1.50675	5.6439	3.45691	0.004479	0.00912072	6.27171	4.76497	Up
Lrrc28	1.50754	6.89888	8.82769	9.96288e-07	5.77871e-06	7.52703	6.01948	Up
Nipsnap1	1.50786	9.57762	10.7867	1.06618e-07	9.37312e-07	10.2059	8.69803	Up
Nprl2	1.50936	9.06106	14.0397	4.99381e-09	8.51787e-08	9.68996	8.1806	Up
Dbt	1.51073	8.55459	15.9551	1.0911e-09	2.82783e-08	9.18406	7.67334	Up
Acer3	1.51139	6.15929	9.92045	2.7433e-07	2.02684e-06	6.78904	5.27765	Up
Fkbp11	1.5116	6.24712	17.1807	4.48865e-10	1.49519e-08	6.87695	5.36536	Up
Ripk2	1.5121	7.24249	9.38246	5.10218e-07	3.34864e-06	7.87253	6.36044	Up
Kcna4	1.51227	5.01973	5.70263	8.41312e-05	0.000262959	5.64984	4.13757	Up
Srm	1.51277	11.4122	12.4514	2.04226e-08	2.56909e-07	12.0425	10.5298	Up
Zfp758	1.51282	7.34006	14.5214	3.34974e-09	6.29857e-08	7.9704	6.45758	Up
B230114P17Rik	1.51302	8.16878	5.80263	7.15653e-05	0.000227552	8.79921	7.28618	Up
Tulp2	1.51354	4.99152	8.14998	2.35731e-06	1.19543e-05	5.62216	4.10862	Up
Angptl4	1.51392	6.69312	4.70319	0.00045736	0.00118406	7.32392	5.81	Up
P3h1	1.51401	7.24681	9.61406	3.89318e-07	2.69462e-06	7.87764	6.36364	Up
Sost	1.51561	5.22602	5.85122	6.61889e-05	0.000212299	5.85753	4.34191	Up
Zfp7	1.51635	7.05578	10.2005	2.00682e-07	1.57008e-06	7.68759	6.17124	Up
Gtf2h1	1.51658	9.57213	22.3791	1.81316e-11	1.73998e-09	10.204	8.68745	Up
Mrps24	1.517	10.884	20.8589	4.27927e-11	3.00876e-09	11.5161	9.9991	Up
Mrm2	1.51814	7.16293	10.6352	1.25204e-07	1.06865e-06	7.79549	6.27735	Up
Neu1	1.51835	6.14632	11.292	6.31943e-08	6.15269e-07	6.77896	5.26061	Up
Hyal1	1.51873	8.0362	10.7217	1.142e-07	9.92219e-07	8.66901	7.15028	Up
Timp2	1.51896	7.48264	7.46516	5.93459e-06	2.62467e-05	8.11554	6.59658	Up
Zbp1	1.51944	5.55386	8.01193	2.82698e-06	1.39058e-05	6.18696	4.66752	Up
Rab4a	1.52	7.96346	11.718	4.12723e-08	4.35927e-07	8.5968	7.0768	Up
Ampd2	1.52039	9.91498	17.701	3.13317e-10	1.17309e-08	10.5485	9.02808	Up
Col9a3	1.52042	7.95659	5.87261	6.39582e-05	0.000205763	8.5901	7.06968	Up
Nfkbiz	1.52044	7.90116	5.18742	0.000197951	0.000563639	8.53468	7.01424	Up
Dmrta1	1.5216	7.50999	3.64227	0.003162	0.00666948	8.14399	6.6224	Up
Tox2	1.52191	6.72696	10.2025	2.00241e-07	1.56778e-06	7.36109	5.83918	Up
Trnt1	1.52258	9.21903	16.3113	8.3761e-10	2.32652e-08	9.85344	8.33086	Up
Ascc3	1.52264	5.86456	13.2669	9.72792e-09	1.43819e-07	6.49899	4.97636	Up
Arl16	1.52322	7.15362	14.2819	4.07945e-09	7.29047e-08	7.7883	6.26508	Up
Pdia5	1.52385	8.72476	14.7591	2.76264e-09	5.56289e-08	9.3597	7.83584	Up
Cd300a	1.52477	5.23655	11.1577	7.24808e-08	6.85671e-07	5.87187	4.3471	Up
Pcsk4	1.52511	6.984	13.7376	6.45551e-09	1.04584e-07	7.61947	6.09435	Up
Zfp518a	1.52583	8.81441	14.5389	3.30221e-09	6.24733e-08	9.45018	7.92435	Up
Acot10	1.52711	8.62786	8.9739	8.32683e-07	4.98861e-06	9.26416	7.73705	Up
Nt5c	1.52741	9.4519	22.1181	2.0928e-11	1.86548e-09	10.0883	8.56091	Up
Zcchc10	1.52762	8.20749	9.62395	3.84893e-07	2.66919e-06	8.844	7.31638	Up
Tstd3	1.52779	8.85457	16.9614	5.2388e-10	1.6738e-08	9.49115	7.96335	Up
Zbtb9	1.52861	7.37373	13.5884	7.34137e-09	1.15681e-07	8.01065	6.48204	Up
Dnajc28	1.5296	6.41507	15.2404	1.88594e-09	4.22038e-08	7.0524	5.5228	Up
Apoc1	1.52964	7.24934	6.04951	4.82895e-05	0.000160869	7.88669	6.35705	Up
2610044O15Rik8	1.5302	6.48756	14.1793	4.44272e-09	7.75165e-08	7.12514	5.59494	Up
Rrp36	1.53128	9.16295	18.4399	1.91167e-10	8.19441e-09	9.80099	8.2697	Up
2017-03-02	1.53301	11.0921	11.5952	4.66032e-08	4.78475e-07	11.7309	10.1978	Up
Nop14	1.5333	9.0104	17.332	4.03892e-10	1.40139e-08	9.64928	8.11598	Up
Kcnk5	1.53356	5.31102	8.76208	1.08058e-06	6.18645e-06	5.95	4.41644	Up
Hsd17b10	1.53398	9.99765	12.4504	2.04403e-08	2.56909e-07	10.6368	9.10283	Up
Myo1c	1.53511	6.9701	8.74644	1.10178e-06	6.28443e-06	7.60973	6.07462	Up
Mettl26	1.53537	9.53335	15.6371	1.38806e-09	3.42657e-08	10.1731	8.63772	Up
B4galt7	1.53557	6.84426	7.65623	4.56114e-06	2.08789e-05	7.48408	5.94852	Up
Necap2	1.53566	8.1766	9.33115	5.42098e-07	3.51349e-06	8.81646	7.2808	Up
Ptpn13	1.54005	6.42973	7.19457	8.68239e-06	3.62543e-05	7.07141	5.53137	Up
Tifab	1.54164	4.96926	6.72967	1.70622e-05	6.49211e-05	5.61161	4.06997	Up
Tfb2m	1.5418	10.164	24.5723	5.76749e-12	8.24634e-10	10.8064	9.26464	Up
Fam160b2	1.54211	8.48459	21.0288	3.87645e-11	2.85962e-09	9.12714	7.58502	Up
Zfp97	1.54222	6.36575	7.23723	8.17187e-06	3.44399e-05	7.00834	5.46612	Up
Hist1h2bc	1.54362	8.21248	15.8553	1.17617e-09	3.00446e-08	8.85565	7.31204	Up
Magt1	1.54439	9.51095	8.81111	1.0169e-06	5.86786e-06	10.1544	8.61005	Up
Slc11a1	1.54542	6.60535	8.55768	1.39576e-06	7.67558e-06	7.24928	5.70386	Up
Cd86	1.54636	5.40579	7.32404	7.22895e-06	3.11059e-05	6.0501	4.50375	Up
Cipc	1.54683	7.707	16.7217	6.21635e-10	1.8919e-08	8.35152	6.80469	Up
Plek	1.54713	6.31497	4.52629	0.000625848	0.00156638	6.9596	5.41248	Up
Mrps16	1.5481	11.0877	18.5128	1.82264e-10	7.935e-09	11.7327	10.1846	Up
Kcnma1	1.54814	5.52838	4.74127	0.000427727	0.00111547	6.17343	4.62529	Up
Gsto1	1.5519	10.3694	8.8427	9.78015e-07	5.69124e-06	11.016	9.46411	Up
Fmod	1.55286	6.39835	5.15418	0.000209449	0.00059191	7.04537	5.49251	Up
Gpnmb	1.55432	5.59664	17.5112	3.56809e-10	1.29086e-08	6.24427	4.68995	Up
AW209491	1.55675	9.454	14.9802	2.31512e-09	4.90272e-08	10.1026	8.5459	Up
Uap1l1	1.55798	5.57659	7.02926	1.10045e-05	4.45025e-05	6.22574	4.66776	Up
Fam167b	1.55853	5.78754	7.73938	4.07311e-06	1.89877e-05	6.43693	4.8784	Up
Eno3	1.55864	7.78411	12.1925	2.60718e-08	3.10272e-07	8.43355	6.8749	Up
Ptpn14	1.56138	7.26374	9.10153	7.13265e-07	4.40702e-06	7.91431	6.35293	Up
Snap23	1.5624	7.43559	9.91126	2.77192e-07	2.04335e-06	8.08659	6.52419	Up
Sfxn2	1.56403	8.08521	11.441	5.43658e-08	5.40824e-07	8.73689	7.17287	Up
Nudt16	1.56692	7.76564	8.58602	1.34674e-06	7.45413e-06	8.41852	6.8516	Up
Gpr89	1.56858	8.42774	21.3255	3.2675e-11	2.54054e-09	9.08132	7.51274	Up
Slc25a32	1.56908	5.98179	17.4849	3.63333e-10	1.30137e-08	6.63557	5.06649	Up
Tnfaip8l1	1.56916	8.03442	6.89238	1.34265e-05	5.28037e-05	8.68824	7.11907	Up
H2-Aa	1.56948	5.41392	9.8918	2.83357e-07	2.07945e-06	6.06787	4.49839	Up
Ganc	1.57019	6.32341	8.32208	1.88522e-06	9.91183e-06	6.97765	5.40746	Up
Wwc2	1.57139	7.02909	16.9505	5.27973e-10	1.67873e-08	7.68383	6.11244	Up
Nat9	1.57178	7.69631	13.7677	6.2912e-09	1.02448e-07	8.35122	6.77944	Up
AI413194	1.57238	7.61734	8.24282	2.08873e-06	1.07927e-05	8.2725	6.70012	Up
Trap1	1.5738	9.63228	22.9227	1.35183e-11	1.42852e-09	10.288	8.71423	Up
Zfp296	1.57462	5.902	10.5464	1.37703e-07	1.15725e-06	6.55809	4.98347	Up
Stk32a	1.57563	6.5675	6.79337	1.55278e-05	5.98093e-05	7.22401	5.64839	Up
Nhp2	1.57697	11.9096	17.0304	4.98931e-10	1.62522e-08	12.5667	10.9897	Up
Nr4a2	1.57754	8.06666	12.6391	1.71549e-08	2.23254e-07	8.72397	7.14643	Up
Gabrb2	1.57758	5.9454	10.3921	1.6269e-07	1.32282e-06	6.60272	5.02515	Up
Sigirr	1.57961	6.94791	10.2391	1.92328e-07	1.51473e-06	7.60608	6.02647	Up
Ip6k3	1.57993	5.55877	11.1855	7.04438e-08	6.71169e-07	6.21708	4.63714	Up
Gm6658	1.57998	4.25065	6.4171	2.7307e-05	9.7822e-05	4.90897	3.32899	Up
Eci2	1.57999	11.5492	9.57447	4.07593e-07	2.79118e-06	12.2075	10.6275	Up
Nipal1	1.58031	4.64013	4.77152	0.000405616	0.00106406	5.29859	3.71828	Up
Gm17586	1.58054	5.98378	10.0036	2.49847e-07	1.87355e-06	6.64234	5.06179	Up
Irak3	1.58062	4.62335	13.2065	1.02635e-08	1.50071e-07	5.28194	3.70132	Up
Slc25a16	1.58103	8.85696	11.5703	4.77691e-08	4.88561e-07	9.51573	7.93469	Up
Sulf2	1.58139	7.86917	7.22095	8.36285e-06	3.5092e-05	8.52809	6.9467	Up
Wdr89	1.58163	7.30862	8.76925	1.07102e-06	6.14351e-06	7.96764	6.386	Up
Abhd14b	1.58186	8.15263	7.77834	3.86384e-06	1.81271e-05	8.81173	7.22987	Up
Deb1	1.58199	9.78961	13.5188	7.79905e-09	1.21036e-07	10.4488	8.86678	Up
C1galt1	1.58255	6.62943	14.6424	3.03571e-09	5.94351e-08	7.28882	5.70627	Up
Polr1b	1.58308	9.02623	12.5429	1.87518e-08	2.40366e-07	9.68585	8.10277	Up
Tsr1	1.58372	9.75629	14.2401	4.22339e-09	7.48143e-08	10.4162	8.83246	Up
Zkscan14	1.58434	7.09848	11.9985	3.13983e-08	3.57706e-07	7.75862	6.17428	Up
Akr1b8	1.58471	6.45957	5.59533	0.000100235	0.000306326	7.11987	5.53516	Up
Coro7	1.58472	7.83851	9.71473	3.46687e-07	2.44726e-06	8.49881	6.91409	Up
Rabggtb	1.58516	10.7835	22.1525	2.05338e-11	1.84209e-09	11.444	9.85879	Up
Pus1	1.5859	9.65003	21.0275	3.87923e-11	2.85962e-09	10.3108	8.72492	Up
Anxa3	1.5873	7.42679	4.18485	0.00115882	0.00272489	8.08816	6.50086	Up
Bcl6	1.58792	5.57303	12.9257	1.32016e-08	1.82391e-07	6.23466	4.64674	Up
Acadm	1.58832	10.941	11.8029	3.7972e-08	4.08357e-07	11.6028	10.0144	Up
Dgat2	1.58891	8.02405	9.76079	3.28876e-07	2.34623e-06	8.6861	7.09719	Up
AI987944	1.58943	7.20027	9.28926	5.69701e-07	3.65459e-06	7.86253	6.2731	Up
Lrrc75b	1.58943	6.95594	5.37478	0.000144398	0.00042291	7.6182	6.02877	Up
Stxbp3	1.58955	6.38274	12.5358	1.88765e-08	2.4139e-07	7.04505	5.4555	Up
Adgrl4	1.58988	6.77789	4.43043	0.000742981	0.00182419	7.44034	5.85046	Up
Uqcr11	1.58989	12.2441	19.8345	7.89764e-11	4.45109e-09	12.9066	11.3167	Up
Serhl	1.5901	6.35602	16.0846	9.90536e-10	2.62143e-08	7.01856	5.42846	Up
Mlx	1.59142	7.64592	15.1574	2.01276e-09	4.45736e-08	8.30901	6.7176	Up
Ltc4s	1.5927	7.05839	6.18419	3.91028e-05	0.000134016	7.72202	6.12931	Up
Kcnh2	1.5928	8.09595	10.1194	2.19551e-07	1.69118e-06	8.75962	7.16681	Up
Has1	1.59426	7.21206	7.50518	5.61422e-06	2.49646e-05	7.87634	6.28208	Up
Macrod1	1.59431	7.51248	11.7839	3.86852e-08	4.14771e-07	8.17677	6.58247	Up
Bcap29	1.59533	10.0268	22.3468	1.84549e-11	1.74739e-09	10.6916	9.09624	Up
Rab44	1.59577	6.42058	3.82426	0.00225157	0.00491471	7.08549	5.48972	Up
Hyi	1.59669	7.37339	14.9694	2.33514e-09	4.9304e-08	8.03867	6.44198	Up
Zfand1	1.59748	8.77975	14.1548	4.53455e-09	7.87319e-08	9.44537	7.84789	Up
9230110C19Rik	1.59806	7.53351	7.21569	8.42552e-06	3.53341e-05	8.19936	6.6013	Up
Fam136a	1.59824	7.34606	12.511	1.93173e-08	2.45839e-07	8.012	6.41375	Up
Zfp120	1.59972	6.91163	10.3845	1.64049e-07	1.33139e-06	7.57818	5.97845	Up
Htatip2	1.60103	6.44085	14.5019	3.40351e-09	6.39404e-08	7.10795	5.50692	Up
Trim17	1.60152	6.2132	15.694	1.32905e-09	3.31936e-08	6.88049	5.27898	Up
Ctsh	1.60207	8.10339	3.54462	0.00379766	0.00786176	8.77092	7.16885	Up
Gm5148	1.6022	4.23122	7.88834	3.33253e-06	1.59838e-05	4.89881	3.29661	Up
Aldh1a3	1.60299	5.56611	7.59906	4.93259e-06	2.23392e-05	6.23402	4.63103	Up
Dusp3	1.60444	7.52979	9.42498	4.85316e-07	3.21689e-06	8.19831	6.59387	Up
Mfsd2a	1.60485	8.34697	6.12916	4.26111e-05	0.000144322	9.01566	7.41081	Up
Atad3a	1.60516	10.8723	21.269	3.37509e-11	2.58643e-09	11.5411	9.93597	Up
Tasp1	1.60558	7.34414	15.0026	2.27441e-09	4.86082e-08	8.01313	6.40754	Up
Gm5817	1.607	6.93511	14.0214	5.07148e-09	8.60899e-08	7.6047	5.9977	Up
Asl	1.60795	7.53085	12.0025	3.12766e-08	3.56891e-07	8.20083	6.59288	Up
Dnajb4	1.60992	8.0051	11.0755	7.88766e-08	7.37659e-07	8.6759	7.06598	Up
Cd38	1.61176	5.73965	7.84865	3.51467e-06	1.66986e-05	6.41121	4.79945	Up
Elovl4	1.61186	8.88188	10.3877	1.63467e-07	1.32717e-06	9.55349	7.94163	Up
Smyd2	1.61245	10.3794	9.55611	4.16377e-07	2.84228e-06	11.0512	9.43877	Up
Wdr36	1.61352	8.97429	17.2521	4.27015e-10	1.4462e-08	9.64659	8.03307	Up
B230208B08Rik	1.61423	5.73072	12.8795	1.37656e-08	1.88649e-07	6.40332	4.78909	Up
Ddx21	1.61526	9.71263	17.0976	4.75858e-10	1.57173e-08	10.3856	8.77039	Up
Ttc25	1.61668	6.57032	5.67902	8.74246e-05	0.000272294	7.24394	5.62726	Up
Coa5	1.61711	8.8949	15.2439	1.88083e-09	4.21337e-08	9.56869	7.95159	Up
Litaf	1.61812	8.94275	12.0393	3.01883e-08	3.4745e-07	9.61696	7.99884	Up
Prdx3	1.61825	10.6772	18.9382	1.38427e-10	6.6122e-09	11.3515	9.73327	Up
Mcur1	1.61883	8.28717	9.80147	3.13955e-07	2.25886e-06	8.96168	7.34285	Up
Slc6a6	1.62122	8.01506	12.4914	1.96725e-08	2.49021e-07	8.69057	7.06935	Up
Mfsd3	1.62152	7.57512	16.8757	5.56808e-10	1.74702e-08	8.25075	6.62923	Up
Fcgr2b	1.62174	5.98159	9.43044	4.82215e-07	3.20334e-06	6.65731	5.03557	Up
Bcap31	1.6234	11.1903	13.9516	5.37954e-09	9.05973e-08	11.8667	10.2433	Up
Tfcp2l1	1.62343	4.55804	16.5543	7.01455e-10	2.06692e-08	5.23447	3.61104	Up
Pigg	1.62537	6.59191	10.0616	2.34154e-07	1.78158e-06	7.26915	5.64378	Up
Hck	1.62621	5.67565	5.57587	0.000103488	0.000315182	6.35324	4.72703	Up
4933431E20Rik	1.62621	7.63624	6.52059	2.33355e-05	8.52578e-05	8.31383	6.68761	Up
Tnni2	1.6271	5.42276	11.4997	5.12552e-08	5.17508e-07	6.10072	4.47362	Up
Plpp5	1.62761	8.73704	12.3253	2.29881e-08	2.82596e-07	9.41521	7.7876	Up
Slc37a1	1.62882	6.68899	15.3323	1.75558e-09	4.03027e-08	7.36767	5.73884	Up
Snhg17	1.62918	7.91263	16.6376	6.60436e-10	1.97058e-08	8.59146	6.96228	Up
Sdhd	1.62959	10.1891	22.1715	2.03199e-11	1.8343e-09	10.8681	9.23856	Up
Chd1l	1.62995	9.9509	7.60018	4.92503e-06	2.23193e-05	10.63	9.0001	Up
5033430I15Rik	1.63041	5.81899	9.57549	4.0711e-07	2.78877e-06	6.49833	4.86792	Up
Qrich2	1.63098	4.68161	9.1898	6.41457e-07	4.03472e-06	5.36119	3.7302	Up
Aga	1.63228	9.00537	8.4522	1.59564e-06	8.56261e-06	9.68549	8.05321	Up
Borcs8	1.63343	9.07218	13.4844	8.03648e-09	1.23885e-07	9.75277	8.11934	Up
Galnt12	1.63368	6.0752	7.88567	3.34446e-06	1.60257e-05	6.7559	5.12222	Up
Atxn3	1.63421	7.02757	14.6437	3.03247e-09	5.94332e-08	7.70849	6.07428	Up
Pecr	1.63488	7.61503	14.7028	2.8909e-09	5.7505e-08	8.29623	6.66135	Up
Cep170b	1.63614	9.17485	14.736	2.81451e-09	5.63007e-08	9.85658	8.22044	Up
Carns1	1.63789	7.47855	9.39034	5.05498e-07	3.32894e-06	8.161	6.52311	Up
Dnaja3	1.64244	6.97693	17.3971	3.86055e-10	1.35494e-08	7.66128	6.01884	Up
Dpp7	1.64263	7.18754	16.2239	8.93289e-10	2.44464e-08	7.87197	6.22934	Up
Thrsp	1.64267	7.55161	9.33889	5.37152e-07	3.49099e-06	8.23605	6.59339	Up
Blnk	1.64309	6.10442	6.03737	4.92229e-05	0.000163519	6.78904	5.14595	Up
Gadd45a	1.64534	9.40518	9.01595	7.91138e-07	4.78004e-06	10.0907	8.4454	Up
Gbp7	1.64554	7.35401	5.0855	0.000235484	0.000657505	8.03965	6.39411	Up
Cd300c2	1.64789	7.37383	9.62872	3.82777e-07	2.66145e-06	8.06045	6.41256	Up
2310076G05Rik	1.6488	4.74653	4.22392	0.00107923	0.00255493	5.43353	3.78473	Up
Hcn1	1.64905	8.68354	3.86298	0.00209532	0.00461621	9.37064	7.72159	Up
Glipr1	1.64997	5.86637	6.9335	1.26444e-05	5.00794e-05	6.55386	4.90389	Up
Gm13032	1.651	5.50119	9.75614	3.30629e-07	2.35497e-06	6.18911	4.53811	Up
Zfas1	1.65187	12.1622	17.5619	3.44584e-10	1.26405e-08	12.8505	11.1986	Up
Eno2	1.65419	5.6328	5.99908	5.22945e-05	0.000172352	6.32205	4.66786	Up
Hibadh	1.65426	10.8958	13.5591	7.53031e-09	1.17873e-07	11.5851	9.93086	Up
Hcar2	1.65611	5.49932	9.38176	5.10636e-07	3.35035e-06	6.18936	4.53326	Up
Znhit6	1.65697	10.3586	11.727	4.09101e-08	4.33391e-07	11.049	9.39201	Up
Zfand2b	1.65775	7.8942	10.8642	9.82674e-08	8.77405e-07	8.58493	6.92717	Up
Fbxo33	1.65825	9.36602	11.059	8.02316e-08	7.46073e-07	10.057	8.39871	Up
Plcd3	1.65846	6.63393	9.07286	7.38401e-07	4.52297e-06	7.32496	5.6665	Up
Ppm1m	1.65885	9.17001	10.7708	1.08421e-07	9.49361e-07	9.8612	8.20235	Up
Nubp2	1.65961	9.0864	16.371	8.01731e-10	2.25628e-08	9.7779	8.11829	Up
Guk1	1.66013	9.7407	9.52071	4.33889e-07	2.93559e-06	10.4324	8.77229	Up
Iars2	1.66018	7.03084	21.9199	2.3361e-11	1.99073e-09	7.72258	6.06241	Up
Zfp141	1.66075	6.9646	12.652	1.69516e-08	2.21309e-07	7.65658	5.99583	Up
Oas2	1.66109	7.07433	4.99768	0.000273803	0.000751978	7.76646	6.10537	Up
1700013H16Rik	1.66118	3.8407	3.75575	0.00255781	0.00550976	4.53286	2.87168	Up
Hepacam2	1.66124	6.71957	4.43629	0.000735215	0.00180637	7.41175	5.75051	Up
Wipf1	1.66154	8.97281	9.62742	3.83353e-07	2.66458e-06	9.66512	8.00358	Up
Gimap4	1.66301	5.81777	6.47562	2.49806e-05	9.04619e-05	6.51069	4.84769	Up
Polr1e	1.66555	8.4343	10.8145	1.03536e-07	9.15618e-07	9.12827	7.46273	Up
Uqcr10	1.66685	9.27519	17.0802	4.81705e-10	1.5824e-08	9.96971	8.30286	Up
Fxyd5	1.66709	6.66239	5.9489	5.66277e-05	0.000184804	7.35701	5.68992	Up
Idi1	1.66725	10.4961	6.80426	1.52806e-05	5.89421e-05	11.1907	9.52349	Up
Ldlrap1	1.66945	6.55482	11.2548	6.56293e-08	6.32959e-07	7.25042	5.58097	Up
1700096K18Rik	1.67102	5.80037	10.25	1.90049e-07	1.50234e-06	6.49663	4.82561	Up
Prss12	1.67239	6.85088	9.40022	4.99655e-07	3.29862e-06	7.54771	5.87532	Up
Aldoa	1.678	10.881	11.2401	6.66229e-08	6.39917e-07	11.5802	9.90215	Up
Eml2	1.67915	7.49651	9.1156	7.01268e-07	4.34297e-06	8.19615	6.51701	Up
Lrpprc	1.68014	9.70942	14.4776	3.47199e-09	6.48995e-08	10.4095	8.72934	Up
Gstm2	1.68027	6.10136	3.83396	0.00221134	0.00483877	6.80147	5.1212	Up
Mal	1.68055	6.65288	3.73504	0.00265857	0.0057026	7.35311	5.67257	Up
Micall2	1.68102	6.15179	10.2575	1.88471e-07	1.49319e-06	6.85222	5.1712	Up
Tob1	1.68185	8.79728	11.7332	4.06606e-08	4.31177e-07	9.49805	7.81621	Up
Stx2	1.68205	8.52426	8.69494	1.17478e-06	6.62807e-06	9.22512	7.54307	Up
Fmc1	1.68213	10.7895	13.2111	1.02215e-08	1.49559e-07	11.4904	9.80828	Up
Nat8f1	1.6832	6.29178	15.9131	1.12611e-09	2.90092e-08	6.99312	5.30992	Up
Slc43a2	1.68354	6.16967	23.0844	1.24037e-11	1.34137e-09	6.87114	5.1876	Up
Bmper	1.6857	5.52338	7.30891	7.38461e-06	3.16385e-05	6.22575	4.54005	Up
Srsf12	1.68751	4.39188	17.5625	3.4446e-10	1.26405e-08	5.09501	3.40751	Up
Cmtm6	1.68752	8.14741	7.30587	7.41627e-06	3.17453e-05	8.85054	7.16302	Up
Pla2g7	1.68754	8.2638	3.52172	0.00396474	0.00817033	8.96694	7.27941	Up
1700120C14Rik	1.69007	6.49571	6.0611	4.74161e-05	0.000158406	7.19991	5.50984	Up
Slc15a3	1.69026	6.31166	7.71266	4.22356e-06	1.95521e-05	7.01594	5.32567	Up
Cygb	1.69143	7.04551	6.67603	1.84793e-05	6.96167e-05	7.75028	6.05885	Up
Lcmt2	1.69196	8.30814	17.0077	5.07011e-10	1.63905e-08	9.01312	7.32116	Up
1810032O08Rik	1.69346	9.16007	13.5242	7.76201e-09	1.20614e-07	9.86568	8.17222	Up
A630072M18Rik	1.69631	7.94738	10.1963	2.01626e-07	1.57573e-06	8.65417	6.95786	Up
Dgkb	1.69866	5.24265	10.1034	2.23491e-07	1.71762e-06	5.95042	4.25177	Up
Cd2ap	1.69915	7.81845	12.3155	2.32034e-08	2.83605e-07	8.52643	6.82727	Up
Chd5	1.69916	6.52246	8.97441	8.32162e-07	4.98689e-06	7.23045	5.53128	Up
Slc29a3	1.69934	7.1444	24.5258	5.90326e-12	8.35442e-10	7.85246	6.15312	Up
4833417J20Rik	1.6997	6.34772	6.70621	1.76673e-05	6.69911e-05	7.05593	5.35622	Up
Bcat2	1.70569	6.79678	9.62293	3.85346e-07	2.67093e-06	7.50748	5.8018	Up
Fn3k	1.70635	5.69469	11.0805	7.84737e-08	7.34213e-07	6.40567	4.69932	Up
Htra3	1.70816	6.88051	8.55718	1.39665e-06	7.6765e-06	7.59225	5.88408	Up
Ptges	1.70868	6.7794	12.2299	2.51607e-08	3.02155e-07	7.49135	5.78267	Up
Adam2	1.70948	5.23521	5.54428	0.000109007	0.000329683	5.94749	4.23801	Up
Pqlc2	1.71185	7.54468	10.8788	9.67765e-08	8.67676e-07	8.25795	6.5461	Up
Zfp941	1.71229	5.16347	13.3598	8.96271e-09	1.34561e-07	5.87692	4.16463	Up
Gpr155	1.71328	7.9837	7.99523	2.89023e-06	1.41711e-05	8.69757	6.98428	Up
Coq10b	1.71354	9.37239	8.65279	1.23836e-06	6.939e-06	10.0864	8.37282	Up
Chchd4	1.71556	10.1099	14.1557	4.53104e-09	7.87319e-08	10.8247	9.10918	Up
Stc2	1.7161	6.62237	10.52	1.4166e-07	1.18573e-06	7.33741	5.62131	Up
Aqp5	1.71664	7.0143	5.14311	0.000213433	0.00060177	7.72956	6.01292	Up
Dner	1.71731	9.72021	6.02111	5.05033e-05	0.000167172	10.4358	8.71845	Up
Rhbdd1	1.71772	8.61803	14.2455	4.20461e-09	7.46987e-08	9.33374	7.61603	Up
Proser2	1.71969	5.45839	14.0689	4.87276e-09	8.34479e-08	6.17492	4.45524	Up
P4ha1	1.71977	6.97318	7.80897	3.70738e-06	1.74971e-05	7.68975	5.96998	Up
Nat8f5	1.71977	5.3222	6.8643	1.39899e-05	5.46863e-05	6.03877	4.31899	Up
Kiss1r	1.71996	6.87447	10.6792	1.19469e-07	1.02919e-06	7.59112	5.87116	Up
Slc7a7	1.72151	6.07796	10.8036	1.04728e-07	9.23866e-07	6.79525	5.07374	Up
2810433D01Rik	1.72151	4.7304	8.41316	1.67718e-06	8.94834e-06	5.44769	3.72618	Up
Gstt1	1.72178	8.79632	5.29299	0.000165616	0.000479182	9.51373	7.79195	Up
Dnajb2	1.7221	8.46188	9.98081	2.56307e-07	1.91793e-06	9.17942	7.45732	Up
Ackr4	1.72284	6.08776	9.05649	7.53175e-07	4.60288e-06	6.80561	5.08277	Up
Ptpre	1.72558	6.08894	8.10444	2.5023e-06	1.25784e-05	6.80793	5.08236	Up
Slc16a7	1.7259	6.08284	13.7304	6.4954e-09	1.04991e-07	6.80197	5.07607	Up
Snhg6	1.72627	12.0247	16.3137	8.36135e-10	2.32546e-08	12.744	11.0177	Up
Jph3	1.72629	6.2118	11.0148	8.39847e-08	7.73545e-07	6.93109	5.2048	Up
Mx1	1.72735	4.86534	3.50472	0.00409351	0.00841289	5.58507	3.85771	Up
Foxred1	1.72786	7.90812	18.5399	1.79059e-10	7.83298e-09	8.62806	6.9002	Up
Zfp317	1.72845	7.47132	9.14524	6.76688e-07	4.21525e-06	8.1915	6.46306	Up
Hist1h4h	1.72936	6.55372	8.74763	1.10015e-06	6.27681e-06	7.27429	5.54492	Up
Angptl3	1.73105	4.98528	6.30811	3.2273e-05	0.000113288	5.70655	3.97551	Up
Zfp110	1.73155	8.36298	13.818	6.02603e-09	9.89354e-08	9.08446	7.35291	Up
Jmjd6	1.7316	8.41994	19.6942	8.60927e-11	4.67887e-09	9.14144	7.40984	Up
Mrps18b	1.73202	9.46424	31.4318	2.77533e-13	1.11558e-10	10.1859	8.45389	Up
Trip6	1.7325	9.63959	7.20808	8.5171e-06	3.56831e-05	10.3615	8.62896	Up
Mei4	1.73255	5.86079	4.22502	0.00107707	0.00255104	6.58269	4.85014	Up
Zan	1.73283	6.45823	7.43772	6.16549e-06	2.71103e-05	7.18024	5.44741	Up
Plac8	1.73339	6.45895	4.13638	0.00126608	0.00294976	7.18119	5.4478	Up
Ogfod2	1.7342	8.40145	13.1608	1.06888e-08	1.54799e-07	9.12403	7.38983	Up
Fam189a2	1.73497	6.75802	8.28545	1.9765e-06	1.02927e-05	7.48093	5.74596	Up
Arrb1	1.73539	8.14488	7.41625	6.35283e-06	2.78051e-05	8.86796	7.13257	Up
Orm1	1.73539	4.96666	4.60497	0.000544096	0.00138372	5.68974	3.95436	Up
Zfp78	1.73554	5.51214	12.7157	1.59862e-08	2.11797e-07	6.23528	4.49974	Up
Pcdh10	1.73646	6.55662	8.03752	2.73289e-06	1.35179e-05	7.28015	5.54369	Up
H2-Q4	1.7368	6.3772	8.68941	1.18293e-06	6.66871e-06	7.10087	5.36406	Up
Irf7	1.7391	6.686	4.87515	0.000338487	0.000908316	7.41063	5.67153	Up
H2-Ab1	1.74344	6.3255	9.50269	4.43106e-07	2.98072e-06	7.05193	5.30849	Up
1300017J02Rik	1.74363	7.0769	4.54494	0.000605374	0.00152266	7.80341	6.05978	Up
Rasip1	1.74446	5.99839	7.35406	6.93042e-06	2.99971e-05	6.72525	4.98079	Up
Spock3	1.74714	5.10683	9.36001	5.23909e-07	3.42058e-06	5.83481	4.08767	Up
Klhl21	1.75062	6.59977	20.4012	5.60673e-11	3.58696e-09	7.3292	5.57857	Up
1600002K03Rik	1.75092	7.50211	21.2734	3.3666e-11	2.58643e-09	8.23165	6.48074	Up
Phykpl	1.7512	7.37015	18.8608	1.45466e-10	6.88361e-09	8.09982	6.34862	Up
Zfp839	1.75173	8.32734	19.9856	7.20162e-11	4.24995e-09	9.05723	7.30549	Up
Lamb3	1.75176	5.74932	6.32661	3.13667e-05	0.000110379	6.47921	4.72746	Up
Mfap3l	1.75366	5.16087	12.2625	2.4394e-08	2.95228e-07	5.89156	4.1379	Up
Ak1	1.75485	6.61993	14.268	4.12683e-09	7.35715e-08	7.35112	5.59627	Up
Txnrd3	1.7558	7.66649	13.6768	6.80184e-09	1.08952e-07	8.39807	6.64227	Up
Iffo2	1.75615	8.3518	16.9826	5.16074e-10	1.6633e-08	9.08353	7.32738	Up
Gadd45b	1.75686	8.07517	3.49183	0.00419399	0.00859784	8.8072	7.05034	Up
Arhgap8	1.75751	6.28613	18.2729	2.13409e-10	8.92067e-09	7.01842	5.26091	Up
F3	1.75829	5.65247	4.09064	0.00137672	0.00317937	6.38509	4.6268	Up
Dock5	1.75876	6.50416	19.4523	1.00033e-10	5.25222e-09	7.23698	5.47822	Up
Bnip3	1.76056	10.021	8.43098	1.63942e-06	8.76881e-06	10.7545	8.99398	Up
Fastkd5	1.76069	8.94905	11.4652	5.30611e-08	5.29964e-07	9.68267	7.92198	Up
Kcnc4	1.76154	7.06266	18.6417	1.6758e-10	7.50125e-09	7.79663	6.03509	Up
Nudt13	1.76167	7.80829	26.195	2.62849e-12	4.82736e-10	8.54232	6.78065	Up
Gm561	1.76268	9.1919	18.5407	1.78972e-10	7.83298e-09	9.92635	8.16367	Up
Bckdha	1.76399	10.2176	19.9156	7.51572e-11	4.32875e-09	10.9526	9.18858	Up
Hebp1	1.76604	8.358	11.4898	5.17673e-08	5.20931e-07	9.09385	7.32781	Up
Prelp	1.76608	7.52912	5.15583	0.000208863	0.000590527	8.26499	6.49891	Up
Igfals	1.76621	6.85516	11.4708	5.27638e-08	5.27737e-07	7.59108	5.82487	Up
Rab3gap2	1.7672	8.11385	23.0701	1.24981e-11	1.34475e-09	8.85018	7.08298	Up
Pm20d2	1.77664	7.36682	14.4259	3.62226e-09	6.70414e-08	8.10709	6.33045	Up
Nlgn1	1.77951	5.94546	5.44644	0.00012815	0.000381035	6.68692	4.90741	Up
Trp53inp1	1.7813	9.05027	12.4121	2.11881e-08	2.64746e-07	9.79247	8.01118	Up
Tatdn2	1.7813	8.35466	16.5359	7.10907e-10	2.08522e-08	9.09687	7.31556	Up
Cracr2b	1.78157	6.97014	11.0307	8.26166e-08	7.6384e-07	7.71246	5.93089	Up
Rab17	1.78411	5.73189	9.69659	3.53983e-07	2.48968e-06	6.47527	4.69116	Up
Slc16a3	1.78514	5.60857	14.796	2.68204e-09	5.43656e-08	6.35238	4.56724	Up
Abca1	1.78571	7.28004	8.803	1.02716e-06	5.9174e-06	8.02408	6.23837	Up
Csrp1	1.78631	9.71579	8.82401	1.00083e-06	5.79551e-06	10.4601	8.67378	Up
Serinc3	1.78709	8.87859	10.4342	1.55423e-07	1.27755e-06	9.62321	7.83613	Up
Nr1h4	1.78741	5.65361	7.27201	7.77933e-06	3.30998e-05	6.39837	4.61096	Up
Tgfb3	1.78754	7.30895	9.22466	6.15264e-07	3.89924e-06	8.05376	6.26621	Up
Ddit3	1.78805	8.73667	10.7479	1.11076e-07	9.68232e-07	9.48169	7.69365	Up
Txnip	1.78935	9.0172	6.97998	1.18182e-05	4.72552e-05	9.76276	7.97342	Up
Shtn1	1.7896	6.28465	7.06777	1.04101e-05	4.24211e-05	7.03032	5.24072	Up
Lrrc4	1.79007	7.70297	5.38841	0.000141148	0.00041459	8.44884	6.65877	Up
Tha1	1.79126	7.14892	13.6985	6.67568e-09	1.07335e-07	7.89528	6.10401	Up
S100a4	1.79214	6.00527	10.5383	1.38899e-07	1.16592e-06	6.752	4.95985	Up
Nudt18	1.79378	8.72989	24.0239	7.60784e-12	1.00048e-09	9.4773	7.68352	Up
Vimp	1.79552	10.167	12.6623	1.67907e-08	2.19588e-07	10.9152	9.11963	Up
Pdcd2	1.79833	9.75445	22.2373	1.95966e-11	1.79951e-09	10.5038	8.70542	Up
Lactb	1.79932	8.24358	13.4979	7.94218e-09	1.22692e-07	8.9933	7.19398	Up
Lgals4	1.79948	7.25519	6.75042	1.65456e-05	6.31923e-05	8.00497	6.20549	Up
Plcxd1	1.79998	6.07617	14.7469	2.79e-09	5.59682e-08	6.82617	5.02619	Up
Sh2d4a	1.80046	5.61262	8.26827	2.02093e-06	1.04876e-05	6.36282	4.56235	Up
Tekt5	1.80464	5.83028	10.2462	1.90829e-07	1.50584e-06	6.58221	4.77757	Up
Clpb	1.80484	7.3491	21.2092	3.49297e-11	2.65079e-09	8.10112	6.29628	Up
2510002D24Rik	1.80508	8.49802	15.4774	1.56906e-09	3.74461e-08	9.25013	7.44505	Up
Tcf7	1.80638	6.86213	8.06232	2.64489e-06	1.3159e-05	7.61479	5.80841	Up
Arl6ip5	1.80767	11.1442	12.0099	3.10545e-08	3.55309e-07	11.8974	10.0897	Up
Ccl8	1.80808	6.04913	7.28973	7.58697e-06	3.23978e-05	6.8025	4.99442	Up
Klhl4	1.80837	4.5058	7.89357	3.30926e-06	1.59107e-05	5.25929	3.45092	Up
Lap3	1.80983	11.2516	16.8614	5.62481e-10	1.75705e-08	12.0057	10.1959	Up
Tanc1	1.81062	6.78084	12.4168	2.10947e-08	2.64043e-07	7.53526	5.72464	Up
Prss23	1.81087	6.16511	6.84276	1.4439e-05	5.61433e-05	6.91964	5.10877	Up
Msrb3	1.81241	5.63604	8.07798	2.5909e-06	1.29539e-05	6.39121	4.5788	Up
Zfp119b	1.81381	5.27122	11.9486	3.29502e-08	3.70042e-07	6.02697	4.21316	Up
Fyb	1.81381	6.71187	8.67679	1.20172e-06	6.75431e-06	7.46763	5.65382	Up
Tfpi	1.81471	7.92076	3.57604	0.00358011	0.00745194	8.67689	6.86218	Up
Mitd1	1.81528	7.17927	12.7372	1.56742e-08	2.08442e-07	7.93564	6.12036	Up
Avil	1.81572	6.98301	7.84913	3.5124e-06	1.66915e-05	7.73956	5.92384	Up
D10Jhu81e	1.81653	10.6901	29.4841	6.11751e-13	1.86182e-10	11.4469	9.63042	Up
Ctf1	1.81878	7.67749	9.04223	7.663e-07	4.6737e-06	8.43531	6.61654	Up
Mafk	1.81967	8.15923	8.8596	9.57856e-07	5.59122e-06	8.91743	7.09776	Up
S100a1	1.82096	7.45662	6.61828	2.01448e-05	7.50158e-05	8.21535	6.39439	Up
Mtmr7	1.82109	7.45795	10.8594	9.87703e-08	8.80161e-07	8.21674	6.39565	Up
Fzd8	1.82141	5.85994	6.8289	1.47362e-05	5.71631e-05	6.61886	4.79745	Up
Piezo1	1.82614	8.60834	11.807	3.78218e-08	4.07359e-07	9.36924	7.5431	Up
Kcne3	1.83122	3.81504	4.37148	0.000826122	0.00200658	4.57805	2.74682	Up
Pyroxd2	1.83301	6.78075	10.1836	2.04476e-07	1.59508e-06	7.5445	5.71149	Up
Hsd17b14	1.83371	6.04905	9.54009	4.24206e-07	2.88639e-06	6.8131	4.97939	Up
Tmtc4	1.83384	8.45093	14.1894	4.40535e-09	7.70539e-08	9.21503	7.38119	Up
Sipa1	1.83426	7.82552	6.14648	4.14721e-05	0.000140958	8.58979	6.75553	Up
Cldn10	1.83436	7.21807	8.8698	9.45908e-07	5.5316e-06	7.98239	6.14803	Up
Stat6	1.83706	6.80031	5.28597	0.000167583	0.000484028	7.56575	5.72869	Up
Gng11	1.83716	9.7844	4.10555	0.00133961	0.00310375	10.5499	8.71273	Up
Snhg7	1.83717	8.85086	14.2552	4.17091e-09	7.42952e-08	9.61635	7.77918	Up
2900093K20Rik	1.83778	7.64862	18.9682	1.35793e-10	6.51561e-09	8.41436	6.57658	Up
Mxd4	1.83913	8.0117	12.9702	1.26806e-08	1.77146e-07	8.778	6.93887	Up
Fcgr4	1.84002	5.81318	9.60721	3.92414e-07	2.71289e-06	6.57985	4.73983	Up
Rtkn	1.84081	7.19667	14.252	4.18194e-09	7.44294e-08	7.96367	6.12286	Up
Zfp809	1.84171	8.6486	11.906	3.43411e-08	3.80053e-07	9.41598	7.57427	Up
Rasgef1a	1.84218	5.15777	6.97387	1.19234e-05	4.76309e-05	5.92535	4.08317	Up
4930509E16Rik	1.84266	4.80042	13.3227	9.25986e-09	1.38146e-07	5.56819	3.72554	Up
Dedd2	1.84571	7.39234	10.2432	1.91465e-07	1.50961e-06	8.16138	6.31568	Up
Rap1gap	1.84599	7.95275	21.0068	3.92616e-11	2.87433e-09	8.72191	6.87593	Up
Cd274	1.84663	5.9141	9.85915	2.94031e-07	2.1442e-06	6.68353	4.8369	Up
1200003I10Rik	1.84731	6.80562	9.63405	3.80428e-07	2.64771e-06	7.57533	5.72802	Up
Angptl6	1.84746	8.38471	10.5816	1.32588e-07	1.1209e-06	9.15448	7.30702	Up
Pink1	1.84792	10.0994	10.2014	2.00485e-07	1.56912e-06	10.8693	9.0214	Up
Cdpf1	1.84838	7.67792	11.7531	3.98726e-08	4.25787e-07	8.44808	6.59969	Up
Ppl	1.85194	6.57011	12.6912	1.63507e-08	2.15554e-07	7.34175	5.48981	Up
Flcn	1.85296	7.33841	21.1932	3.52535e-11	2.66327e-09	8.11048	6.25752	Up
Hint3	1.85369	8.21199	19.3227	1.08482e-10	5.57332e-09	8.98436	7.13067	Up
Frrs1	1.85411	7.23744	12.2418	2.4877e-08	2.99932e-07	8.00998	6.15587	Up
Krt80	1.85675	8.23124	12.208	2.56903e-08	3.07266e-07	9.00489	7.14814	Up
Fam132a	1.85815	8.85	16.4791	7.4084e-10	2.12707e-08	9.62423	7.76607	Up
Sacm1l	1.85965	10.3322	22.0627	2.15786e-11	1.90751e-09	11.1071	9.24742	Up
Lyrm5	1.85975	8.15706	9.72903	3.41048e-07	2.41305e-06	8.93195	7.0722	Up
A830039N20Rik	1.86294	7.10116	4.64775	0.000504381	0.00129228	7.87738	6.01444	Up
Tapbp	1.86312	8.10787	10.3273	1.74597e-07	1.3973e-06	8.88417	7.02105	Up
Ppp1r3g	1.86782	6.36288	6.07265	4.65616e-05	0.000155869	7.14114	5.27332	Up
Igsf6	1.8684	5.21314	10.6517	1.23028e-07	1.05473e-06	5.99163	4.12324	Up
Pou1f1	1.86898	5.85474	6.80114	1.53509e-05	5.91843e-05	6.63348	4.7645	Up
Phlda2	1.87465	6.02506	8.72663	1.12927e-06	6.41548e-06	6.80616	4.93151	Up
C1qtnf1	1.87583	7.1087	6.70214	1.77744e-05	6.73302e-05	7.8903	6.01447	Up
Nr1d1	1.87613	7.39558	11.8548	3.6095e-08	3.94335e-07	8.1773	6.30118	Up
Zfp593	1.87792	8.06713	27.2444	1.62074e-12	3.55125e-10	8.8496	6.97168	Up
Pdxk	1.87837	7.80825	15.7847	1.24068e-09	3.13912e-08	8.59091	6.71254	Up
Il17rb	1.87867	6.71978	8.50936	1.4838e-06	8.05986e-06	7.50256	5.62389	Up
Clcf1	1.87957	5.87956	19.7968	8.08263e-11	4.50765e-09	6.66272	4.78315	Up
Sirt3	1.88267	8.89742	20.9097	4.15435e-11	2.95014e-09	9.68186	7.7992	Up
Tmem69	1.88372	6.80645	14.1244	4.65126e-09	8.05613e-08	7.59134	5.70761	Up
Ets2	1.88514	7.04518	21.6059	2.78605e-11	2.25294e-09	7.83065	5.94551	Up
Slitrk1	1.88801	8.95232	5.62676	9.52063e-05	0.000293061	9.73899	7.85098	Up
Alg1	1.8894	8.47175	31.6814	2.51678e-13	1.05132e-10	9.259	7.36959	Up
Mylip	1.89481	8.84234	5.03674	0.000256012	0.000707587	9.63185	7.73704	Up
Rbfa	1.896	9.35701	23.898	8.11405e-12	1.03743e-09	10.147	8.25101	Up
Uqcc3	1.89603	9.55047	19.9747	7.2497e-11	4.25476e-09	10.3405	8.44446	Up
Acbd4	1.89743	7.13389	11.8493	3.62886e-08	3.95444e-07	7.92449	6.02706	Up
Krt83	1.89777	7.97294	7.82664	3.62022e-06	1.71275e-05	8.76368	6.86591	Up
Marveld1	1.89871	7.08971	13.5254	7.75426e-09	1.20581e-07	7.88084	5.98213	Up
Smtnl2	1.90037	7.76932	18.0113	2.54036e-10	1.01454e-08	8.56115	6.66077	Up
Mcee	1.9008	9.30918	8.76686	1.0742e-06	6.1551e-06	10.1012	8.20038	Up
Klf2	1.90109	9.48429	3.51524	0.00401334	0.00826089	10.2764	8.37533	Up
2900026A02Rik	1.90198	8.55081	15.7341	1.28921e-09	3.24321e-08	9.34331	7.44133	Up
Six4	1.90368	5.5064	11.5513	4.86804e-08	4.96214e-07	6.2996	4.39592	Up
Llgl2	1.90437	6.53491	14.8495	2.56935e-09	5.27335e-08	7.32839	5.42402	Up
Tmem179	1.90437	6.52561	8.63714	1.26291e-06	7.05058e-06	7.3191	5.41473	Up
2310039H08Rik	1.90696	10.7702	19.8441	7.85121e-11	4.4461e-09	11.5648	9.65782	Up
Parp16	1.90804	7.11063	16.581	6.88001e-10	2.03742e-08	7.90565	5.99761	Up
Ptgr2	1.90938	6.23244	14.7544	2.77329e-09	5.5738e-08	7.02802	5.11864	Up
Larp4	1.91024	8.87427	20.7417	4.5833e-11	3.10729e-09	9.67021	7.75996	Up
Fam46b	1.91027	5.11315	6.85657	1.41494e-05	5.52187e-05	5.9091	3.99882	Up
Ccrl2	1.91197	7.13627	4.86766	0.000342923	0.000918485	7.93293	6.02096	Up
Iqcf5	1.9145	5.05933	9.5374	4.25536e-07	2.89267e-06	5.85704	3.94254	Up
Vegfa	1.91846	7.8254	8.57988	1.3572e-06	7.50603e-06	8.62476	6.7063	Up
Tarsl2	1.91942	8.93674	16.585	6.86054e-10	2.03561e-08	9.7365	7.81708	Up
Slc19a2	1.92138	7.24624	17.0126	5.05258e-10	1.63587e-08	8.04682	6.12544	Up
A430035B10Rik	1.92289	5.64258	7.96246	3.01878e-06	1.47033e-05	6.44378	4.5209	Up
Tagln	1.9248	7.32935	7.45168	6.04687e-06	2.66382e-05	8.13135	6.20655	Up
Tifa	1.92495	7.1461	5.52849	0.00011188	0.000337316	7.94816	6.02321	Up
Clca3a2	1.92558	4.07057	8.91441	8.95494e-07	5.29786e-06	4.87289	2.94732	Up
P2ry6	1.92636	6.60492	6.06616	4.70394e-05	0.000157221	7.40757	5.48121	Up
Irx3	1.92657	8.39307	5.39738	0.000139052	0.000409165	9.19581	7.26923	Up
Zfp958	1.92684	7.75738	13.5863	7.35478e-09	1.15806e-07	8.56023	6.63339	Up
Dhtkd1	1.92806	8.11294	10.0861	2.27836e-07	1.74284e-06	8.91629	6.98823	Up
Scara5	1.92975	6.49399	7.5258	5.45635e-06	2.43694e-05	7.29805	5.3683	Up
Dram1	1.93514	5.5911	9.14954	6.73198e-07	4.19495e-06	6.3974	4.46226	Up
Nfe2l2	1.93537	8.39517	10.6353	1.25192e-07	1.06865e-06	9.20158	7.2662	Up
Myadml2	1.93581	6.44244	15.6531	1.37123e-09	3.39683e-08	7.24903	5.31322	Up
Dgkg	1.93889	5.46217	8.49224	1.51639e-06	8.20618e-06	6.27004	4.33116	Up
Fgd2	1.93957	6.611	7.94296	3.09814e-06	1.50451e-05	7.41915	5.47958	Up
Relb	1.94112	5.9597	9.38548	5.08404e-07	3.34192e-06	6.76849	4.82738	Up
Samd9l	1.94116	6.37871	4.20737	0.00111223	0.00262664	7.18752	5.24637	Up
Arc	1.94156	7.17049	8.37115	1.76992e-06	9.37502e-06	7.97948	6.03792	Up
Cyp4f14	1.9421	5.57515	6.07095	4.66861e-05	0.000156212	6.38436	4.44225	Up
Sdf2l1	1.94632	9.79875	11.4771	5.24309e-08	5.25147e-07	10.6097	8.66339	Up
Olfm1	1.94665	9.60708	12.5127	1.92874e-08	2.45752e-07	10.4182	8.47154	Up
Ufsp1	1.94673	6.57218	23.4228	1.0379e-11	1.21591e-09	7.38331	5.43658	Up
Crebl2	1.94939	5.39269	20.0442	6.95003e-11	4.15908e-09	6.20493	4.25554	Up
Cox15	1.95033	7.81792	20.8805	4.22563e-11	2.98088e-09	8.63055	6.68023	Up
Sgpp1	1.95196	8.06442	13.5893	7.33577e-09	1.15678e-07	8.87774	6.92578	Up
Npc1	1.95423	8.25947	9.5924	3.99205e-07	2.7461e-06	9.07373	7.1195	Up
Tlr13	1.95447	5.62537	11.4855	5.19901e-08	5.22011e-07	6.43973	4.48526	Up
Bid	1.95494	7.19672	11.6874	4.25342e-08	4.4554e-07	8.01128	6.05634	Up
Car9	1.95717	6.35273	4.29865	0.000942306	0.0022569	7.16822	5.21105	Up
Slc17a1	1.95771	5.94196	4.5966	0.000552241	0.00140276	6.75767	4.79996	Up
H2-T24	1.95936	5.50795	13.4971	7.94755e-09	1.22692e-07	6.32435	4.36499	Up
Fitm2	1.96085	8.57635	25.1903	4.2513e-12	6.80976e-10	9.39337	7.43253	Up
1700067K01Rik	1.96236	6.47489	12.8177	1.45628e-08	1.96856e-07	7.29254	5.33017	Up
Prodh	1.96482	8.11764	7.87821	3.37802e-06	1.61647e-05	8.93632	6.9715	Up
Dock10	1.96564	7.11691	7.12109	9.64278e-06	3.97366e-05	7.93593	5.97029	Up
Dnajc3	1.96608	8.80184	23.4515	1.02243e-11	1.21591e-09	9.62104	7.65496	Up
Ppm1n	1.96629	6.36554	10.1918	2.02637e-07	1.58198e-06	7.18483	5.21854	Up
Slc35f2	1.9665	5.51405	15.0235	2.23699e-09	4.82356e-08	6.33343	4.36693	Up
Aldoc	1.96725	7.0104	4.70289	0.000457609	0.00118427	7.83009	5.86284	Up
Slc35c1	1.96822	7.11161	18.7663	1.54594e-10	7.09802e-09	7.9317	5.96348	Up
Lrg1	1.96897	5.97834	5.94063	5.73777e-05	0.000187022	6.79874	4.82977	Up
Gabra6	1.97352	4.92077	5.45209	0.000126954	0.000377688	5.74307	3.76955	Up
Col9a1	1.97369	9.06869	8.81446	1.01271e-06	5.84682e-06	9.89106	7.91737	Up
Cxcl10	1.97438	6.82658	5.32867	0.000155982	0.000454029	7.64924	5.67486	Up
Ncf4	1.97509	6.05898	12.4072	2.12849e-08	2.65799e-07	6.88193	4.90684	Up
Mapkapk3	1.97639	6.9999	12.536	1.8873e-08	2.4139e-07	7.8234	5.84701	Up
Lrmp	1.97652	5.7304	5.9544	5.61351e-05	0.000183392	6.55395	4.57743	Up
Rnmtl1	1.97744	8.5212	20.8168	4.3859e-11	3.06351e-09	9.34514	7.36769	Up
Cckar	1.97806	4.67705	4.78409	0.000396782	0.00104397	5.50125	3.52319	Up
Nudt14	1.97957	8.64619	16.9303	5.35595e-10	1.68542e-08	9.47101	7.49144	Up
Trappc6a	1.98127	7.58143	25.7383	3.26328e-12	5.38922e-10	8.40695	6.42569	Up
Rab26os	1.98541	6.01829	15.2715	1.84076e-09	4.1498e-08	6.84554	4.86014	Up
5430414B19Rik	1.98575	5.36668	8.50024	1.50106e-06	8.13703e-06	6.19408	4.20832	Up
Psmb10	1.98716	8.34264	13.2136	1.01986e-08	1.49406e-07	9.17062	7.18346	Up
Phf11a	1.98919	7.0755	6.61214	2.03311e-05	7.56169e-05	7.90433	5.91514	Up
Hist2h2aa1	1.9901	8.28235	11.0313	8.25604e-08	7.63729e-07	9.11156	7.12146	Up
Rab42	1.99205	5.70749	11.2364	6.68757e-08	6.41766e-07	6.53751	4.54546	Up
Stbd1	1.99376	6.7391	5.93618	5.77862e-05	0.000188152	7.56983	5.57607	Up
E330020D12Rik	1.99385	5.146	6.38264	2.87834e-05	0.000102422	5.97678	3.98292	Up
Plscr4	1.99465	7.26556	9.90513	2.79117e-07	2.0547e-06	8.09666	6.10202	Up
Fmo2	1.9952	5.43058	8.70149	1.16521e-06	6.58801e-06	6.26191	4.26671	Up
Hist1h4i	1.99617	9.10303	12.0286	3.05e-08	3.50198e-07	9.93477	7.9386	Up
Hibch	1.99684	7.67845	14.5379	3.30489e-09	6.24733e-08	8.51047	6.51363	Up
St6galnac6	1.99744	8.51042	16.7235	6.20839e-10	1.8919e-08	9.34269	7.34525	Up
P3h4	1.99828	8.69614	13.5774	7.41161e-09	1.16357e-07	9.52875	7.53047	Up
Abhd11os	2.00077	6.87651	13.2041	1.02851e-08	1.50284e-07	7.71017	5.7094	Up
Ptprc	2.00098	5.01748	8.85046	9.68697e-07	5.6401e-06	5.85122	3.85024	Up
Pi4k2b	2.00099	7.44415	11.3443	5.99297e-08	5.88089e-07	8.2779	6.27691	Up
Hsbp1l1	2.00099	5.25575	6.94734	1.23921e-05	4.92262e-05	6.0895	4.08851	Up
Gmppb	2.00205	8.40208	16.4295	7.68137e-10	2.18673e-08	9.23627	7.23422	Up
Havcr2	2.00424	5.2157	7.63333	4.70626e-06	2.14648e-05	6.0508	4.04656	Up
Chac2	2.00454	8.0468	8.0452	2.7053e-06	1.34157e-05	8.88203	6.87749	Up
Scrn3	2.00678	8.03702	15.5451	1.4894e-09	3.61243e-08	8.87318	6.8664	Up
Necab2	2.00686	8.11174	8.62604	1.28062e-06	7.13799e-06	8.94794	6.94107	Up
Mppe1	2.0085	8.61741	14.8332	2.60317e-09	5.31205e-08	9.45429	7.44579	Up
5730471H19Rik	2.01089	8.01835	10.7196	1.14452e-07	9.94004e-07	8.85622	6.84533	Up
Tmem191c	2.01095	6.82076	12.6059	1.76895e-08	2.28953e-07	7.65865	5.64771	Up
Flt3l	2.01171	5.68751	10.2782	1.84247e-07	1.46408e-06	6.52572	4.51401	Up
Fam134b	2.01319	8.78628	10.0078	2.48658e-07	1.86723e-06	9.62511	7.61192	Up
Mir22hg	2.01326	6.6183	5.33516	0.000154294	0.000449792	7.45716	5.4439	Up
Dbp	2.01563	7.71043	10.3819	1.64503e-07	1.33406e-06	8.55027	6.53465	Up
Tor4a	2.01858	6.86647	7.45621	6.00887e-06	2.65092e-05	7.70754	5.68897	Up
BC048403	2.01878	6.37169	14.5899	3.16799e-09	6.09954e-08	7.21284	5.19406	Up
Ly6c1	2.01922	8.16875	5.2717	0.00017166	0.000494729	9.01009	6.99088	Up
Bhlhe40	2.01936	7.94299	4.58737	0.000561366	0.00142305	8.78439	6.76503	Up
B3gnt2	2.01989	7.00444	9.02045	7.86822e-07	4.76477e-06	7.84606	5.82617	Up
Soat1	2.02079	7.91554	9.50537	4.41719e-07	2.97331e-06	8.75754	6.73675	Up
Cyba	2.02353	8.65584	5.88674	6.25288e-05	0.000201561	9.49898	7.47545	Up
Alpl	2.02526	7.00465	13.0281	1.20368e-08	1.70048e-07	7.84851	5.82324	Up
Tnni3	2.02601	6.81592	9.41194	4.92812e-07	3.25849e-06	7.66009	5.63408	Up
Cbarp	2.02827	6.8044	14.2388	4.22801e-09	7.48143e-08	7.64951	5.62124	Up
Kif26b	2.02956	7.13752	5.37364	0.000144672	0.000423597	7.98317	5.95361	Up
Map2k3os	2.03013	7.43367	11.6109	4.588e-08	4.72644e-07	8.27956	6.24943	Up
Fam217b	2.03099	7.9684	6.81479	1.50453e-05	5.8192e-05	8.81465	6.78366	Up
Mfsd6	2.03351	7.79823	10.4495	1.52867e-07	1.26228e-06	8.64553	6.61201	Up
Aprt	2.03468	11.2095	30.6704	3.75811e-13	1.357e-10	12.0572	10.0226	Up
Fbxo8	2.03518	8.95044	18.1966	2.24477e-10	9.26792e-09	9.79844	7.76326	Up
Bcl3	2.03599	6.32881	10.1797	2.05366e-07	1.59968e-06	7.17714	5.14115	Up
Endog	2.03663	8.24701	16.3245	8.29501e-10	2.31608e-08	9.0956	7.05897	Up
Coq8a	2.03683	7.62391	14.9047	2.45855e-09	5.11086e-08	8.47258	6.43576	Up
Aldh9a1	2.03689	10.6618	18.1557	2.30661e-10	9.44035e-09	11.5105	9.47363	Up
Xbp1	2.0389	9.88631	12.192	2.60841e-08	3.10272e-07	10.7359	8.69695	Up
Sdc4	2.04108	7.95382	7.32764	7.19245e-06	3.09735e-05	8.80427	6.76319	Up
Zcchc24	2.04138	7.88539	5.05154	0.000249591	0.000691634	8.73596	6.69458	Up
Lactb2	2.04308	7.40261	17.764	3.00165e-10	1.13583e-08	8.25389	6.21081	Up
Sox8	2.04446	7.21442	5.0871	0.000234842	0.000656312	8.06628	6.02182	Up
Gjb5	2.04558	5.90978	8.11658	2.46276e-06	1.23976e-05	6.7621	4.71652	Up
1700066D14Rik	2.05081	6.37951	10.0284	2.42988e-07	1.83633e-06	7.23401	5.1832	Up
Oma1	2.05138	8.3371	10.3333	1.73465e-07	1.39118e-06	9.19184	7.14046	Up
Junb	2.05302	8.89975	4.09479	0.00136629	0.00315733	9.75518	7.70215	Up
Lrrc42	2.05444	9.41027	14.8964	2.47487e-09	5.12886e-08	10.2663	8.21184	Up
Kctd14	2.05703	7.18004	8.12849	2.42457e-06	1.22369e-05	8.03714	5.98011	Up
Kcnd2	2.05808	6.589	8.92321	8.8589e-07	5.25418e-06	7.44653	5.38845	Up
Gpr65	2.05932	5.32094	12.3167	2.31765e-08	2.83603e-07	6.17899	4.11967	Up
Fam185a	2.05938	8.3209	20.4014	5.60624e-11	3.58696e-09	9.17897	7.1196	Up
Cst7	2.06211	5.86093	7.69334	4.33609e-06	2.00078e-05	6.72014	4.65803	Up
Elfn2	2.06454	6.86331	15.2868	1.81887e-09	4.11788e-08	7.72353	5.65899	Up
Endou	2.06553	6.30952	18.6246	1.69453e-10	7.55234e-09	7.17015	5.10462	Up
Acsl5	2.06563	8.72693	14.7472	2.78921e-09	5.59682e-08	9.58761	7.52198	Up
BC030500	2.0684	5.72386	7.41089	6.4005e-06	2.79935e-05	6.58569	4.51729	Up
Acy3	2.0696	5.67107	8.20215	2.20211e-06	1.12746e-05	6.5334	4.4638	Up
Krt7	2.07059	5.63567	7.81836	3.66077e-06	1.73e-05	6.49841	4.42782	Up
AI413582	2.07191	6.87961	14.05	4.95106e-09	8.46529e-08	7.74291	5.671	Up
Dapl1	2.07219	6.48967	6.27745	3.38359e-05	0.000118171	7.35308	5.28089	Up
Ankrd37	2.07425	7.4234	9.76384	3.27732e-07	2.34059e-06	8.28767	6.21342	Up
AW112010	2.07607	6.78427	8.60705	1.31155e-06	7.28209e-06	7.64929	5.57322	Up
9230114K14Rik	2.07617	6.66238	11.9777	3.20375e-08	3.63047e-07	7.52745	5.45129	Up
Hist3h2a	2.07656	9.15304	20.7426	4.58097e-11	3.10729e-09	10.0183	7.94171	Up
BC022687	2.07753	7.50485	12.245	2.48034e-08	2.99383e-07	8.37049	6.29296	Up
Krtcap3	2.0781	7.65537	10.6604	1.21887e-07	1.04705e-06	8.52124	6.44315	Up
Grn	2.07921	10.8369	9.27367	5.8036e-07	3.70957e-06	11.7032	9.62398	Up
Pde9a	2.08055	8.42041	16.2213	8.95052e-10	2.44464e-08	9.2873	7.20675	Up
Trim21	2.08064	7.26885	9.26633	5.85453e-07	3.73763e-06	8.13579	6.05515	Up
Etfbkmt	2.08202	7.40008	12.8236	1.44844e-08	1.96296e-07	8.26759	6.18557	Up
Vav3	2.0823	5.73555	12.764	1.52942e-08	2.0455e-07	6.60317	4.52088	Up
Soat2	2.08299	5.09519	12.754	1.54347e-08	2.05819e-07	5.9631	3.88011	Up
Rbks	2.08355	6.45528	16.773	5.99175e-10	1.84165e-08	7.32343	5.23988	Up
Dctd	2.08658	8.58854	8.4694	1.56106e-06	8.40666e-06	9.45795	7.37136	Up
Nudt12	2.08663	6.98776	7.88336	3.35479e-06	1.6068e-05	7.85719	5.77056	Up
Ppp3cc	2.08859	6.15213	11.8228	3.72409e-08	4.02322e-07	7.02237	4.93378	Up
Mobp	2.08941	5.45043	6.52226	2.32767e-05	8.5094e-05	6.32102	4.23161	Up
Gm364	2.08987	5.30425	3.70706	0.00280112	0.00597527	6.17503	4.08515	Up
Cbr3	2.08995	7.21931	5.23707	0.000181991	0.00052154	8.09012	6.00017	Up
Gypc	2.09006	8.8766	10.1367	2.15367e-07	1.6648e-06	9.74746	7.65739	Up
Tnfrsf10b	2.09239	5.39181	11.5468	4.89031e-08	4.9777e-07	6.26364	4.17125	Up
Ajap1	2.09329	6.35258	17.6329	3.2824e-10	1.22039e-08	7.22478	5.1315	Up
Elovl1	2.09343	8.00605	10.9361	9.11538e-08	8.26006e-07	8.87831	6.78488	Up
Lmcd1	2.09384	8.42354	11.3394	6.02306e-08	5.90499e-07	9.29597	7.20213	Up
Inhbb	2.0953	7.02991	12.3925	2.15799e-08	2.68856e-07	7.90295	5.80765	Up
Cytip	2.09612	5.92192	17.8282	2.87385e-10	1.10514e-08	6.79531	4.69918	Up
Atf5	2.09701	9.71639	11.8458	3.64121e-08	3.96384e-07	10.5901	8.49313	Up
Serpinb5	2.09755	4.92993	8.53214	1.44158e-06	7.87676e-06	5.80391	3.70636	Up
Dmkn	2.09982	7.33534	3.89697	0.00196738	0.00436548	8.21027	6.11044	Up
Creb3l4	2.10018	5.27237	10.2719	1.85527e-07	1.47261e-06	6.14744	4.04726	Up
Cdc42bpg	2.10081	9.09526	24.8433	5.04092e-12	7.5628e-10	9.97059	7.86978	Up
Gm1976	2.1021	6.64203	9.36511	5.20765e-07	3.40214e-06	7.5179	5.4158	Up
Pnpla7	2.10249	7.80832	25.9611	2.93513e-12	5.07044e-10	8.68435	6.58187	Up
Pip5k1b	2.10314	7.1905	11.7384	4.04541e-08	4.29843e-07	8.06681	5.96367	Up
Nqo1	2.10509	7.26953	7.77749	3.86832e-06	1.81402e-05	8.14665	6.04156	Up
Kcnk6	2.10615	6.28255	6.57138	2.16148e-05	7.9751e-05	7.16012	5.05396	Up
Trim47	2.10899	7.2806	7.8698	3.41631e-06	1.63186e-05	8.15934	6.05035	Up
Tspan4	2.10909	10.5826	8.93272	8.7564e-07	5.20062e-06	11.4614	9.35231	Up
Ces2c	2.10961	5.99118	6.18036	3.93363e-05	0.000134708	6.87019	4.76058	Up
Ggta1	2.11083	6.34315	9.54146	4.23531e-07	2.88272e-06	7.22266	5.11183	Up
Trpt1	2.11119	7.58914	9.93897	2.68661e-07	1.99149e-06	8.4688	6.35761	Up
Map4k1	2.11239	7.44522	15.7078	1.31527e-09	3.29265e-08	8.32539	6.21299	Up
Cdkn1c	2.11324	9.37203	6.5312	2.29646e-05	8.41482e-05	10.2525	8.1393	Up
Gba	2.11389	8.85556	14.0295	5.03717e-09	8.56506e-08	9.73634	7.62245	Up
Errfi1	2.11499	8.29831	7.50769	5.59475e-06	2.48988e-05	9.17956	7.06457	Up
Tgfbi	2.11681	7.0667	3.92926	0.00185321	0.00413412	7.94871	5.8319	Up
F8	2.11848	5.92583	20.1518	6.51172e-11	3.94107e-09	6.80853	4.69005	Up
C3ar1	2.1212	6.25774	6.32928	3.12387e-05	0.000110001	7.14157	5.02037	Up
Enpp4	2.12482	6.66404	14.3258	3.93377e-09	7.12629e-08	7.54938	5.42456	Up
Srl	2.1257	8.54708	18.259	2.15377e-10	8.97922e-09	9.43279	7.30709	Up
Aasdhppt	2.12763	9.50657	30.0415	4.85441e-13	1.64156e-10	10.3931	8.26545	Up
Srgn	2.12788	8.63643	6.60638	2.05075e-05	7.61136e-05	9.52305	7.39517	Up
Immp2l	2.12871	7.90479	17.3097	4.10208e-10	1.41628e-08	8.79175	6.66304	Up
Bbc3	2.12877	8.18542	11.8666	3.56843e-08	3.90456e-07	9.07241	6.94365	Up
Gm13261	2.13208	5.7424	5.99211	5.28749e-05	0.000173915	6.63077	4.49869	Up
Ifi204	2.13221	4.18038	9.33771	5.37903e-07	3.49268e-06	5.06881	2.93659	Up
Exph5	2.13417	6.16374	5.21339	0.000189426	0.00054161	7.05298	4.9188	Up
Twf2	2.13617	9.06369	19.3215	1.08568e-10	5.57332e-09	9.95377	7.81759	Up
Ppp1r3b	2.13625	6.62326	6.75452	1.64453e-05	6.29221e-05	7.51336	5.37711	Up
Nudt8	2.13956	8.16741	17.414	3.81566e-10	1.34362e-08	9.05889	6.91933	Up
5033406O09Rik	2.13964	5.31032	10.87	9.76699e-08	8.73603e-07	6.20184	4.06219	Up
Ms4a7	2.13999	5.10492	25.6128	3.46541e-12	5.679e-10	5.99658	3.85659	Up
Eif4ebp1	2.14221	8.47379	18.0998	2.39429e-10	9.73433e-09	9.36638	7.22417	Up
Orai3	2.14338	7.18355	9.21033	6.2589e-07	3.95784e-06	8.07663	5.93325	Up
Hist1h3a	2.14513	7.55441	24.498	5.986e-12	8.35442e-10	8.44821	6.30309	Up
Arrdc4	2.14516	7.5446	9.0908	7.22561e-07	4.44769e-06	8.43841	6.29325	Up
Sec1	2.14844	6.21916	14.5245	3.34148e-09	6.29416e-08	7.11434	4.9659	Up
Slc7a3	2.14867	6.64087	11.6529	4.40102e-08	4.57362e-07	7.53615	5.38749	Up
Socs5	2.14936	8.80467	11.2974	6.28502e-08	6.12786e-07	9.70024	7.55088	Up
Foxred2	2.15036	8.75299	11.0495	8.10227e-08	7.51789e-07	9.64897	7.49861	Up
Xaf1	2.15109	5.97816	9.8642	2.92353e-07	2.13297e-06	6.87445	4.72336	Up
2810468N07Rik	2.15223	7.05508	7.37869	6.69524e-06	2.90974e-05	7.95185	5.79962	Up
Cela1	2.15576	5.99489	10.4706	1.49416e-07	1.23906e-06	6.89312	4.73736	Up
Slc7a2	2.15579	6.51501	10.7105	1.15572e-07	1.0025e-06	7.41326	5.25747	Up
Hspa1b	2.15871	9.80943	4.5783	0.00057048	0.00144375	10.7089	8.55018	Up
Ptgis	2.16056	7.74692	5.4591	0.000125487	0.00037395	8.64716	6.48659	Up
Cxcl13	2.16299	6.42286	6.98199	1.17838e-05	4.71265e-05	7.3241	5.16111	Up
Large2	2.16384	6.27988	18.1907	2.25359e-10	9.28636e-09	7.18148	5.01764	Up
Pcolce2	2.16518	7.51439	10.4328	1.55664e-07	1.27893e-06	8.41655	6.25137	Up
H2-DMa	2.16604	5.98335	11.2751	6.4287e-08	6.22815e-07	6.88586	4.71983	Up
Gm22	2.16655	6.23322	6.82724	1.47722e-05	5.72717e-05	7.13594	4.96939	Up
Fcer1g	2.16725	8.30129	6.95079	1.23301e-05	4.90533e-05	9.20431	7.03706	Up
Suclg2	2.17231	10.6765	16.1277	9.59298e-10	2.57247e-08	11.5816	9.40928	Up
Pold4	2.17532	7.9375	12.3444	2.25778e-08	2.79001e-07	8.84388	6.66856	Up
2700079J08Rik	2.17544	10.3034	5.03133	0.000258401	0.000713541	11.2098	9.03438	Up
Cyb561d2	2.17595	8.31534	14.9303	2.40884e-09	5.05099e-08	9.22198	7.04603	Up
Syngr2	2.17597	9.14525	16.5279	7.1502e-10	2.08955e-08	10.0519	7.87594	Up
Dtwd2	2.17744	6.14671	23.0896	1.23694e-11	1.34137e-09	7.05398	4.87654	Up
Egr3	2.18189	7.51589	13.1002	1.12834e-08	1.61547e-07	8.42501	6.24313	Up
Sdsl	2.18547	6.99308	15.936	1.10691e-09	2.85633e-08	7.90369	5.71822	Up
Ppp1r3d	2.18605	6.41021	7.25362	7.9843e-06	3.383e-05	7.32106	5.13501	Up
H2-K1	2.1865	8.04474	13.9357	5.45232e-09	9.16059e-08	8.95579	6.76929	Up
Tpd52	2.19056	8.11025	16.1121	9.7045e-10	2.58754e-08	9.02298	6.83242	Up
Tm6sf1	2.19219	6.94882	7.43719	6.17004e-06	2.71247e-05	7.86223	5.67004	Up
Pitpnm1	2.19374	7.59844	11.3131	6.18534e-08	6.04738e-07	8.5125	6.31876	Up
Lmod1	2.19579	7.15415	9.12798	6.90888e-07	4.28991e-06	8.06906	5.87327	Up
C1qc	2.19656	8.07298	4.51504	0.000638536	0.00159533	8.98822	6.79166	Up
Cd79a	2.19957	6.72295	13.3768	8.82983e-09	1.33034e-07	7.63943	5.43986	Up
Eif2ak2	2.20173	7.21612	10.9812	8.69711e-08	7.94892e-07	8.13351	5.93178	Up
Hmgcs2	2.20367	7.94013	4.45293	0.000713582	0.0017589	8.85832	6.65466	Up
S100a8	2.20701	6.51882	4.48912	0.000668802	0.00166295	7.43841	5.2314	Up
Eif1a	2.21158	9.91084	28.8737	7.91975e-13	2.24411e-10	10.8323	8.62075	Up
Tgm1	2.21285	6.02054	9.84703	2.98101e-07	2.16823e-06	6.94256	4.72971	Up
Hsd3b7	2.21317	8.55064	11.3721	5.82677e-08	5.7426e-07	9.4728	7.25963	Up
Pde2a	2.21438	9.42909	14.9728	2.32878e-09	4.92185e-08	10.3518	8.13737	Up
Oasl1	2.21477	7.01431	7.10198	9.91067e-06	4.07207e-05	7.93713	5.72236	Up
Nmnat3	2.21985	5.40592	23.0535	1.26087e-11	1.34983e-09	6.33086	4.11101	Up
Lmna	2.22494	7.49556	11.4689	5.28631e-08	5.28482e-07	8.42261	6.19768	Up
Mmp13	2.22547	4.26231	4.66838	0.000486324	0.00125159	5.18959	2.96412	Up
Ncam2	2.22639	6.03279	9.33219	5.41426e-07	3.51021e-06	6.96045	4.73406	Up
1700012D01Rik	2.22887	5.67034	8.89228	9.20132e-07	5.41356e-06	6.59904	4.37017	Up
Trim30a	2.22982	5.98422	10.3959	1.62025e-07	1.3205e-06	6.91331	4.68349	Up
Hmox1	2.23112	7.30034	8.45925	1.58136e-06	8.49883e-06	8.22998	5.99885	Up
Itpr3	2.23389	7.1686	15.3184	1.77464e-09	4.05765e-08	8.09939	5.8655	Up
Cd151	2.23744	8.99233	10.7031	1.1648e-07	1.00851e-06	9.92459	7.68715	Up
Ifi35	2.23908	7.52468	8.28671	1.9733e-06	1.02785e-05	8.45763	6.21855	Up
Actn2	2.24049	5.56873	13.117	1.11149e-08	1.59671e-07	6.50227	4.26178	Up
Entpd2	2.24895	7.80826	10.781	1.07263e-07	9.41158e-07	8.74533	6.49638	Up
Padi1	2.25054	5.59881	7.89442	3.30553e-06	1.58964e-05	6.53653	4.28599	Up
Cmtm8	2.25535	7.50432	9.56676	4.11253e-07	2.81353e-06	8.44405	6.1887	Up
Stat5a	2.25582	5.64443	10.5069	1.43675e-07	1.19986e-06	6.58435	4.32853	Up
Tgtp1	2.25619	6.37807	3.86661	0.00208127	0.00458858	7.31815	5.06196	Up
Pde8a	2.2562	6.2628	10.6529	1.22864e-07	1.05374e-06	7.20289	4.94669	Up
Grhpr	2.25665	8.93952	16.5325	7.12646e-10	2.08547e-08	9.8798	7.62314	Up
Syne3	2.25678	6.10979	15.2905	1.81366e-09	4.11045e-08	7.05012	4.79334	Up
Lingo3	2.25918	6.87844	13.4132	8.55218e-09	1.2979e-07	7.81977	5.56059	Up
Tle6	2.25959	7.80391	9.87949	2.8733e-07	2.10281e-06	8.74541	6.48582	Up
Ifit3	2.25988	6.17812	7.51418	5.54469e-06	2.47121e-05	7.11974	4.85985	Up
Rps6kl1	2.26025	6.82818	13.8956	5.64116e-09	9.38168e-08	7.76995	5.5097	Up
Ninj1	2.26385	9.19084	18.9938	1.33589e-10	6.45346e-09	10.1341	7.87026	Up
Ldb3	2.26408	5.90245	21.4925	2.97095e-11	2.36301e-09	6.84582	4.58174	Up
Klf10	2.26414	9.78436	12.7993	1.48091e-08	1.99301e-07	10.7278	8.46361	Up
Pam16	2.26423	11.4192	19.7796	8.16844e-11	4.51914e-09	12.3627	10.0984	Up
Thsd7a	2.26498	7.09471	9.60455	3.93624e-07	2.71912e-06	8.03845	5.77347	Up
Col11a2	2.26641	6.69357	15.6398	1.38518e-09	3.42342e-08	7.63791	5.3715	Up
Svip	2.26854	7.62861	23.8587	8.27937e-12	1.0499e-09	8.57384	6.30529	Up
Icam4	2.26875	5.90984	9.82833	3.04503e-07	2.20623e-06	6.85515	4.58641	Up
Aldh2	2.2726	7.08999	15.4567	1.59423e-09	3.78213e-08	8.0369	5.7643	Up
Mansc1	2.27366	7.19458	10.6695	1.20709e-07	1.03777e-06	8.14193	5.86828	Up
Gng8	2.27467	6.93739	4.45651	0.000709018	0.00174846	7.88517	5.6105	Up
2010004M13Rik	2.27564	7.05017	9.8404	3.00353e-07	2.18078e-06	7.99836	5.72272	Up
Abcg1	2.27851	7.78671	11.2916	6.32193e-08	6.15269e-07	8.73609	6.45758	Up
Khk	2.27855	7.86798	12.8829	1.37236e-08	1.88318e-07	8.81738	6.53882	Up
Pxmp2	2.28165	8.81467	12.4127	2.11748e-08	2.64734e-07	9.76536	7.48371	Up
Ehhadh	2.2823	6.25399	11.1105	7.60808e-08	7.14335e-07	7.20495	4.92265	Up
Gne	2.28358	8.11569	20.7627	4.52711e-11	3.10729e-09	9.06718	6.7836	Up
Snhg11	2.28384	6.17391	6.46871	2.52437e-05	9.12905e-05	7.12551	4.84167	Up
S100a9	2.28537	6.5152	5.199	0.000194102	0.000553715	7.46743	5.18206	Up
Rnf31	2.28544	8.21395	11.9802	3.19584e-08	3.62535e-07	9.16622	6.88078	Up
Cybb	2.28545	5.59606	19.9115	7.53431e-11	4.32875e-09	6.54833	4.26288	Up
Mboat1	2.28693	7.49959	9.22002	6.18689e-07	3.91695e-06	8.45247	6.16554	Up
Mrc1	2.28716	6.20357	6.10639	4.41588e-05	0.00014876	7.15655	4.86939	Up
Per1	2.28806	8.95365	7.91181	3.22956e-06	1.55873e-05	9.90701	7.61895	Up
Gm9706	2.2917	7.00324	6.24814	3.54051e-05	0.000122877	7.95811	5.66641	Up
Ttc39a	2.29271	6.59972	9.96043	2.62247e-07	1.95552e-06	7.55502	5.26231	Up
Hspb1	2.29378	8.16362	12.9509	1.29042e-08	1.79447e-07	9.11936	6.82559	Up
Cdkn2a	2.29848	5.20499	19.5677	9.30995e-11	4.99595e-09	6.16269	3.86421	Up
Hspa1a	2.29917	8.84837	4.53936	0.000611423	0.00153569	9.80635	7.50719	Up
Clec4n	2.30047	5.30699	16.6682	6.46045e-10	1.93305e-08	6.26552	3.96505	Up
Tnfrsf12a	2.30068	8.09552	16.1473	9.45403e-10	2.55595e-08	9.05414	6.75346	Up
Esrp2	2.3042	6.77526	12.8079	1.46931e-08	1.9824e-07	7.73534	5.43114	Up
Dusp5	2.30454	8.50185	11.8298	3.69882e-08	4.00405e-07	9.46208	7.15753	Up
Rgs9bp	2.30556	5.86501	12.9588	1.28127e-08	1.78524e-07	6.82566	4.5201	Up
Chil3	2.30861	5.14599	3.74807	0.0025947	0.0055819	6.10791	3.7993	Up
Plek2	2.31287	4.94282	5.73336	8.00387e-05	0.00025157	5.90652	3.59365	Up
Creg1	2.3167	9.03903	15.2969	1.80465e-09	4.09874e-08	10.0043	7.68762	Up
Adamdec1	2.31773	6.14928	6.32102	3.16377e-05	0.000111205	7.115	4.79727	Up
Htr5b	2.31838	6.38107	3.9341	0.0018367	0.00410072	7.34706	5.02868	Up
Serpina1b	2.31878	5.51613	4.82119	0.000371857	0.00098631	6.48229	4.16351	Up
B2m	2.31993	11.8151	9.47068	4.59995e-07	3.07781e-06	12.7818	10.4618	Up
Insl6	2.32562	7.06259	20.2296	6.2139e-11	3.84828e-09	8.0316	5.70598	Up
Gem	2.33121	7.48092	4.49178	0.00066563	0.00165622	8.45225	6.12104	Up
Dok1	2.33138	7.24165	15.1731	1.98806e-09	4.41185e-08	8.21306	5.88167	Up
Plp1	2.33164	8.59195	5.95462	5.61151e-05	0.000183355	9.56346	7.23183	Up
Sdr42e1	2.33351	6.49055	12.1628	2.68204e-08	3.16853e-07	7.46285	5.12934	Up
Sytl1	2.33537	7.7993	22.3704	1.82181e-11	1.74044e-09	8.77237	6.437	Up
AI662270	2.33789	4.88749	3.93177	0.00184463	0.00411627	5.86161	3.52373	Up
Capg	2.3451	5.99962	12.4207	2.10167e-08	2.63221e-07	6.97674	4.63165	Up
Map7d2	2.3466	8.71721	13.7839	6.2044e-09	1.01131e-07	9.69496	7.34836	Up
Ehd4	2.34902	7.8395	16.0309	1.03098e-09	2.69167e-08	8.81826	6.46924	Up
Smad6	2.35686	6.93933	9.0568	7.52885e-07	4.60288e-06	7.92135	5.56449	Up
Dnase1l1	2.35898	7.07532	10.1793	2.05447e-07	1.59973e-06	8.05822	5.69925	Up
Cyfip2	2.36121	8.35027	21.3719	3.1821e-11	2.4832e-09	9.33411	6.9729	Up
Lama3	2.36673	6.28378	20.9119	4.14888e-11	2.95014e-09	7.26991	4.90318	Up
Fahd1	2.36818	8.27214	24.2203	6.88462e-12	9.22777e-10	9.25888	6.8907	Up
Cyb5r1	2.36835	8.87055	15.174	1.98668e-09	4.41185e-08	9.85736	7.48901	Up
Copz2	2.36841	8.14725	6.1128	4.3717e-05	0.000147505	9.13409	6.76568	Up
Htra2	2.37123	9.76834	33.8313	1.11671e-13	7.15038e-11	10.7563	8.38512	Up
Tap2	2.37333	7.81004	11.4322	5.48436e-08	5.44957e-07	8.79893	6.4256	Up
N4bp2l1	2.3735	7.76755	11.6301	4.50181e-08	4.65566e-07	8.75651	6.38301	Up
Cav3	2.3736	5.97136	9.03308	7.7485e-07	4.71371e-06	6.96036	4.58676	Up
Ifi44	2.3765	5.822	7.04611	1.07401e-05	4.36405e-05	6.81221	4.43571	Up
Lnx2	2.37906	9.27951	14.2952	4.0348e-09	7.22649e-08	10.2708	7.89172	Up
2010204K13Rik	2.37924	9.5867	24.9828	4.70591e-12	7.28444e-10	10.578	8.19881	Up
Plxnb3	2.38045	7.16	9.2702	5.82761e-07	3.72371e-06	8.15185	5.7714	Up
Ripk4	2.38069	5.25185	10.683	1.18988e-07	1.02587e-06	6.2438	3.86311	Up
Ddit4	2.38104	11.7685	18.552	1.77654e-10	7.80361e-09	12.7606	10.3795	Up
Ptgs1	2.38166	6.55046	8.82524	9.99311e-07	5.78986e-06	7.54282	5.16116	Up
Myo7a	2.38362	8.31541	11.0233	8.32547e-08	7.67818e-07	9.30858	6.92497	Up
Ly6a	2.38674	8.0036	9.18162	6.47777e-07	4.06846e-06	8.99807	6.61133	Up
Scrg1	2.38842	6.86397	9.34259	5.34806e-07	3.47787e-06	7.85915	5.47073	Up
Npl	2.38911	8.02074	7.96397	3.01272e-06	1.46771e-05	9.0162	6.62709	Up
Irf9	2.39211	7.96012	11.0571	8.03884e-08	7.47206e-07	8.95683	6.56472	Up
Wfdc17	2.39566	7.21424	12.0774	2.91028e-08	3.37511e-07	8.21243	5.81677	Up
St6galnac4	2.3959	7.9632	15.3047	1.79368e-09	4.08253e-08	8.96149	6.56559	Up
Reg2	2.3978	6.68746	4.75914	0.000414518	0.00108474	7.68654	5.28875	Up
Mt1	2.39904	8.97296	10.5797	1.32869e-07	1.12283e-06	9.97256	7.57352	Up
Hagh	2.40227	9.98967	27.5409	1.4184e-12	3.43382e-10	10.9906	8.58835	Up
Cd68	2.40355	7.8121	6.3649	2.95759e-05	0.000104787	8.81358	6.41003	Up
Hexb	2.4049	10.2792	5.92721	5.86173e-05	0.000190509	11.2812	8.8763	Up
Tmie	2.406	6.50917	21.0081	3.92327e-11	2.87433e-09	7.51167	5.10567	Up
Tmem238	2.40628	8.83395	22.2976	1.89592e-11	1.76448e-09	9.83656	7.43028	Up
Mpeg1	2.40644	8.87647	5.66657	8.92154e-05	0.000276942	9.87915	7.47272	Up
Paox	2.40768	8.59643	30.0873	4.76403e-13	1.64156e-10	9.59963	7.19195	Up
Marveld2	2.40807	5.54825	14.1854	4.42026e-09	7.72511e-08	6.55162	4.14354	Up
Sema3b	2.40904	6.52687	10.5169	1.42143e-07	1.18822e-06	7.53064	5.12159	Up
Ggact	2.41056	7.49714	12.2962	2.36298e-08	2.87678e-07	8.50154	6.09098	Up
H2afj	2.41165	8.38256	23.4838	1.00533e-11	1.20323e-09	9.38741	6.97577	Up
Vasn	2.41245	8.59197	7.94157	3.10385e-06	1.50659e-05	9.59716	7.1847	Up
Sord	2.41457	8.43111	12.3868	2.16963e-08	2.6983e-07	9.43718	7.02261	Up
Scd1	2.41574	7.43707	8.63839	1.26093e-06	7.04324e-06	8.44363	6.02789	Up
Rhbdf2	2.41586	7.95582	18.6963	1.61748e-10	7.31611e-09	8.96243	6.54657	Up
Enpp1	2.41617	6.67027	4.02309	0.00155864	0.00355326	7.67701	5.26084	Up
Gper1	2.42081	7.58124	4.7511	0.000420411	0.00109855	8.58991	6.1691	Up
Eva1b	2.42136	9.11231	4.45667	0.000708815	0.00174816	10.1212	7.69985	Up
Fam160a1	2.42156	6.39676	13.7016	6.65831e-09	1.07217e-07	7.40574	4.98418	Up
2410006H16Rik	2.42253	12.1858	27.6633	1.34297e-12	3.28857e-10	13.1952	10.7727	Up
H2-T23	2.4275	7.38841	15.3726	1.70142e-09	3.94849e-08	8.39987	5.97237	Up
Agpat9	2.42915	5.28085	7.15669	9.16408e-06	3.80118e-05	6.29299	3.86385	Up
Col7a1	2.42932	8.38993	8.23511	2.10974e-06	1.08749e-05	9.40215	6.97283	Up
Ica1	2.42951	7.78811	14.1038	4.73202e-09	8.16944e-08	8.80041	6.37089	Up
Myd88	2.42953	8.07715	8.11737	2.46019e-06	1.23876e-05	9.08945	6.65993	Up
Sertad1	2.43151	8.15883	7.93062	3.14949e-06	1.52597e-05	9.17196	6.74045	Up
Adcy3	2.43266	8.22901	11.6957	4.21904e-08	4.42771e-07	9.24262	6.80996	Up
1700112E06Rik	2.43384	6.02916	10.4861	1.46942e-07	1.22045e-06	7.04326	4.60942	Up
Camkv	2.43418	7.74695	20.4947	5.30331e-11	3.43409e-09	8.76119	6.32701	Up
Sh3bp1	2.43647	8.24029	17.7545	3.02113e-10	1.13915e-08	9.25549	6.81902	Up
Comt	2.43655	10.2554	15.4484	1.60452e-09	3.78965e-08	11.2706	8.83409	Up
Jag2	2.437	7.82539	17.1754	4.50545e-10	1.49741e-08	8.84081	6.4038	Up
Agpat2	2.44302	7.14495	9.60028	3.95577e-07	2.72819e-06	8.16287	5.71985	Up
Pcsk6	2.44889	7.88174	13.4398	8.35559e-09	1.27696e-07	8.90211	6.45322	Up
Ifitm3	2.44977	10.693	4.50979	0.000644546	0.00160808	11.7138	9.26398	Up
Serpine1	2.45003	6.31417	15.9353	1.10746e-09	2.85633e-08	7.33502	4.88499	Up
Prorsd1	2.45232	8.27159	16.7599	6.04839e-10	1.85403e-08	9.29339	6.84107	Up
Sik1	2.45877	6.38024	6.60395	2.05826e-05	7.63689e-05	7.40473	4.94595	Up
Ifi47	2.46306	6.42071	6.32766	3.13165e-05	0.000110239	7.44699	4.98392	Up
Nalcn	2.46325	8.05156	11.5279	4.98303e-08	5.05516e-07	9.07792	6.61467	Up
Ndrg2	2.46453	10.2567	9.41062	4.93579e-07	3.26255e-06	11.2836	8.81906	Up
Clec7a	2.46596	6.76755	10.0841	2.28343e-07	1.74609e-06	7.79503	5.32907	Up
Bmp8b	2.46632	6.91452	6.49051	2.44227e-05	8.87131e-05	7.94215	5.47584	Up
Sco2	2.46903	6.83186	23.2197	1.1547e-11	1.29473e-09	7.86063	5.3916	Up
Foxc2	2.46908	6.20383	6.54115	2.2622e-05	8.29786e-05	7.23261	4.76353	Up
B130052P14Rik	2.47028	5.04912	10.137	2.15309e-07	1.6648e-06	6.0784	3.60812	Up
Atg9b	2.47037	6.08063	24.2826	6.67121e-12	9.16925e-10	7.10995	4.63958	Up
Adam33	2.47225	6.73769	12.4975	1.95612e-08	2.4835e-07	7.7678	5.29554	Up
Rgs1	2.47355	6.80126	8.73577	1.1165e-06	6.34967e-06	7.83191	5.35836	Up
Efhd1	2.47622	7.89299	4.62354	0.000526471	0.00134339	8.92474	6.44853	Up
Chac1	2.47763	7.34744	8.69257	1.17827e-06	6.6442e-06	8.37978	5.90216	Up
Rtp4	2.47935	6.25924	9.38717	5.07391e-07	3.33831e-06	7.29231	4.81295	Up
[truncated: 404 more rows]
