# Supplementary material for: Lsd1 as a therapeutic target in Gfi1-activated medulloblastoma
Source: Nat Commun. 2019 Jan 18;10:332. doi: 10.1038/s41467-018-08269-5 (PMC6338772; doi:10.1038/s41467-018-08269-5)
Supplement: Supplementary file 4 — Supplementary Data 2 [file 41467_2018_8269_MOESM4_ESM.xlsx]

## Sheet: Supp Table 2-VR
Supplementary Data 2. Significant Gfi1 and Lsd1 ChIP-seq peaks in MG tumors.
Peak coordinates	Gene name	Gene ID	distance	inTop20Gfi1	inTop20Lsd1MG	Gfi1-status	Lsd1-status
chr1:4784604-4786441	Mrpl15	ENSMUSG00000033845.13	0	TRUE	FALSE	Gfi1=yes	Lsd1=yes
chr1:4784596-4787162	Mrpl15	ENSMUSG00000033845.13	0	FALSE	TRUE	Gfi1=yes	Lsd1=yes
chr1:4784915-4786556	Mrpl15	ENSMUSG00000033845.13	0	FALSE	FALSE	Gfi1=yes	Lsd1=yes
chr1:4856873-4859012	Gm37988	ENSMUSG00000104217.1	0	TRUE	FALSE	Gfi1=yes	Lsd1=yes
chr1:4856806-4859257	Gm37988	ENSMUSG00000104217.1	0	FALSE	TRUE	Gfi1=yes	Lsd1=yes
chr1:4857039-4858626	Gm37988	ENSMUSG00000104217.1	0	FALSE	FALSE	Gfi1=yes	Lsd1=yes
chr1:6213578-6215817	Rb1cc1	ENSMUSG00000025907.14	0	TRUE	FALSE	Gfi1=yes	Lsd1=yes
chr1:6213602-6216025	Rb1cc1	ENSMUSG00000025907.14	0	FALSE	TRUE	Gfi1=yes	Lsd1=yes
chr1:7087811-7090115	Pcmtd1	ENSMUSG00000051285.17	0	TRUE	FALSE	Gfi1=yes	Lsd1=yes
chr1:7087681-7090215	Pcmtd1	ENSMUSG00000051285.17	0	FALSE	TRUE	Gfi1=yes	Lsd1=yes
chr1:7087746-7090036	Pcmtd1	ENSMUSG00000051285.17	0	FALSE	FALSE	Gfi1=yes	Lsd1=yes
chr1:10036803-10040626	Cops5	ENSMUSG00000025917.9	0	TRUE	FALSE	Gfi1=yes	Lsd1=yes
chr1:10036953-10040757	Cops5	ENSMUSG00000025917.9	0	FALSE	TRUE	Gfi1=yes	Lsd1=yes
chr1:15804724-15806786	Terf1	ENSMUSG00000025925.14	0	TRUE	FALSE	Gfi1=yes	Lsd1=yes
chr1:15804395-15806807	Terf1	ENSMUSG00000025925.14	0	FALSE	TRUE	Gfi1=yes	Lsd1=yes
chr1:23254857-23257999	Gm6420	ENSMUSG00000102766.1	0	TRUE	FALSE	Gfi1=yes	Lsd1=yes
chr1:23254045-23257696	Gm6420	ENSMUSG00000102766.1	0	FALSE	TRUE	Gfi1=yes	Lsd1=yes
chr1:24004923-24006167	Sdhaf4	ENSMUSG00000026154.4	0	TRUE	FALSE	Gfi1=yes	Lsd1=yes
chr1:24004875-24006205	Sdhaf4	ENSMUSG00000026154.4	0	FALSE	TRUE	Gfi1=yes	Lsd1=yes
chr1:24677332-24680181	Lmbrd1	ENSMUSG00000073725.8	0	TRUE	FALSE	Gfi1=yes	Lsd1=yes
chr1:24677152-24680075	Lmbrd1	ENSMUSG00000073725.8	0	FALSE	TRUE	Gfi1=yes	Lsd1=yes
chr1:24677901-24679404	Lmbrd1	ENSMUSG00000073725.8	0	FALSE	FALSE	Gfi1=yes	Lsd1=yes
chr1:30948312-30950938	Ptp4a1	ENSMUSG00000026064.15	0	TRUE	FALSE	Gfi1=yes	Lsd1=yes
chr1:30948402-30951049	Ptp4a1	ENSMUSG00000026064.15	0	FALSE	TRUE	Gfi1=yes	Lsd1=yes
chr1:30948580-30950734	Ptp4a1	ENSMUSG00000026064.15	0	FALSE	FALSE	Gfi1=yes	Lsd1=yes
chr1:33719149-33720936	Rab23	ENSMUSG00000004768.14	0	TRUE	FALSE	Gfi1=yes	Lsd1=yes
chr1:33718549-33721555	Rab23	ENSMUSG00000004768.14	0	FALSE	TRUE	Gfi1=yes	Lsd1=yes
chr1:33812697-33815392	Zfp451	ENSMUSG00000042197.13	0	TRUE	FALSE	Gfi1=yes	Lsd1=yes
chr1:33812977-33815610	Zfp451	ENSMUSG00000042197.13	0	FALSE	TRUE	Gfi1=yes	Lsd1=yes
chr1:34438573-34440867	Ccdc115	ENSMUSG00000042111.9	0	TRUE	FALSE	Gfi1=yes	Lsd1=yes
chr1:34438206-34440984	Ccdc115	ENSMUSG00000042111.9	0	FALSE	TRUE	Gfi1=yes	Lsd1=yes
chr1:36690584-36692750	Cox5b	ENSMUSG00000061518.10	0	TRUE	FALSE	Gfi1=yes	Lsd1=yes
chr1:36690347-36692969	Cox5b	ENSMUSG00000061518.10	0	FALSE	TRUE	Gfi1=yes	Lsd1=yes
chr1:36707964-36710691	Actr1b	ENSMUSG00000037351.9	0	TRUE	FALSE	Gfi1=yes	Lsd1=yes
chr1:36707922-36710717	Actr1b	ENSMUSG00000037351.9	0	FALSE	TRUE	Gfi1=yes	Lsd1=yes
chr1:36697556-36699454	Actr1b	ENSMUSG00000037351.9	0	FALSE	FALSE	Gfi1=yes	Lsd1=yes
chr1:36938300-36940868	Tmem131	ENSMUSG00000026116.11	0	TRUE	FALSE	Gfi1=yes	Lsd1=yes
chr1:36938095-36940748	Tmem131	ENSMUSG00000026116.11	0	FALSE	TRUE	Gfi1=yes	Lsd1=yes
chr1:36933968-36935465	Tmem131	ENSMUSG00000026116.11	0	FALSE	FALSE	Gfi1=yes	Lsd1=yes
chr1:37428862-37431196	Coa5	ENSMUSG00000026112.7	0	TRUE	FALSE	Gfi1=yes	Lsd1=yes
chr1:37429059-37431337	Coa5	ENSMUSG00000026112.7	0	FALSE	TRUE	Gfi1=yes	Lsd1=yes
chr1:37423783-37424688	Coa5	ENSMUSG00000026112.7	0	FALSE	FALSE	Gfi1=yes	Lsd1=yes
chr1:37864014-37866847	Tsga10	ENSMUSG00000060771.14	0	TRUE	FALSE	Gfi1=yes	Lsd1=yes
chr1:37864061-37867576	Tsga10	ENSMUSG00000060771.14	0	FALSE	TRUE	Gfi1=yes	Lsd1=yes
chr1:42850590-42852509	Mrps9	ENSMUSG00000060679.14	0	TRUE	FALSE	Gfi1=yes	Lsd1=yes
chr1:42850500-42852475	Mrps9	ENSMUSG00000060679.14	0	FALSE	TRUE	Gfi1=yes	Lsd1=yes
chr1:43097654-43099857	Tgfbrap1	ENSMUSG00000070939.9	0	TRUE	FALSE	Gfi1=yes	Lsd1=yes
chr1:43097559-43100108	Tgfbrap1	ENSMUSG00000070939.9	0	FALSE	TRUE	Gfi1=yes	Lsd1=yes
chr1:43826596-43828855	Uxs1	ENSMUSG00000057363.12	0	TRUE	FALSE	Gfi1=yes	Lsd1=yes
chr1:43826526-43828917	Uxs1	ENSMUSG00000057363.12	0	FALSE	TRUE	Gfi1=yes	Lsd1=yes
chr1:43826752-43828698	Uxs1	ENSMUSG00000057363.12	0	FALSE	FALSE	Gfi1=yes	Lsd1=yes
chr1:43932816-43935040	Tpp2	ENSMUSG00000041763.14	0	TRUE	FALSE	Gfi1=yes	Lsd1=yes
chr1:43932925-43934936	Tpp2	ENSMUSG00000041763.14	0	FALSE	TRUE	Gfi1=yes	Lsd1=yes
chr1:45794464-45796673	Wdr75	ENSMUSG00000025995.16	0	TRUE	FALSE	Gfi1=yes	Lsd1=yes
chr1:45794129-45796664	Wdr75	ENSMUSG00000025995.16	0	FALSE	TRUE	Gfi1=yes	Lsd1=yes
chr1:52630187-52631804	Tmem194b	ENSMUSG00000043015.15	0	TRUE	FALSE	Gfi1=yes	Lsd1=yes
chr1:52630268-52631497	Tmem194b	ENSMUSG00000043015.15	0	FALSE	TRUE	Gfi1=yes	Lsd1=yes
chr1:52630203-52631333	Tmem194b	ENSMUSG00000043015.15	0	FALSE	FALSE	Gfi1=yes	Lsd1=yes
chr1:52816279-52818742	Inpp1	ENSMUSG00000026102.9	0	TRUE	FALSE	Gfi1=yes	Lsd1=yes
chr1:52816278-52818580	Inpp1	ENSMUSG00000026102.9	0	FALSE	TRUE	Gfi1=yes	Lsd1=yes
chr1:53296292-53297922	Pms1	ENSMUSG00000026098.13	0	TRUE	FALSE	Gfi1=yes	Lsd1=yes
chr1:53296209-53297968	Pms1	ENSMUSG00000026098.13	0	FALSE	TRUE	Gfi1=yes	Lsd1=yes
chr1:53783993-53785677	Stk17b	ENSMUSG00000026094.14	0	TRUE	FALSE	Gfi1=yes	Lsd1=yes
chr1:53784015-53785616	Stk17b	ENSMUSG00000026094.14	0	FALSE	TRUE	Gfi1=yes	Lsd1=yes
chr1:55025100-55028230	Sf3b1	ENSMUSG00000025982.13	0	TRUE	FALSE	Gfi1=yes	Lsd1=yes
chr1:55025679-55028230	Sf3b1	ENSMUSG00000025982.13	0	FALSE	TRUE	Gfi1=yes	Lsd1=yes
chr1:55236285-55239213	Mars2	ENSMUSG00000046994.9	0	TRUE	FALSE	Gfi1=yes	Lsd1=yes
chr1:55236428-55239451	Mars2	ENSMUSG00000046994.9	0	FALSE	TRUE	Gfi1=yes	Lsd1=yes
chr1:57968990-57971202	Kctd18	ENSMUSG00000054770.16	0	TRUE	FALSE	Gfi1=yes	Lsd1=yes
chr1:57995339-57996952	Kctd18	ENSMUSG00000054770.16	0	TRUE	FALSE	Gfi1=yes	Lsd1=yes
chr1:57969031-57970886	Kctd18	ENSMUSG00000054770.16	0	FALSE	TRUE	Gfi1=yes	Lsd1=yes
chr1:57995327-57996814	Kctd18	ENSMUSG00000054770.16	0	FALSE	TRUE	Gfi1=yes	Lsd1=yes
chr1:57974923-57975836	Kctd18	ENSMUSG00000054770.16	0	FALSE	FALSE	Gfi1=yes	Lsd1=yes
chr1:58390975-58394359	Bzw1	ENSMUSG00000051223.14	0	TRUE	FALSE	Gfi1=yes	Lsd1=yes
chr1:58391041-58394373	Bzw1	ENSMUSG00000051223.14	0	FALSE	TRUE	Gfi1=yes	Lsd1=yes
chr1:58391932-58393404	Bzw1	ENSMUSG00000051223.14	0	FALSE	FALSE	Gfi1=yes	Lsd1=yes
chr1:58972506-58974746	Trak2	ENSMUSG00000026028.12	0	TRUE	FALSE	Gfi1=yes	Lsd1=yes
chr1:58972294-58974751	Trak2	ENSMUSG00000026028.12	0	FALSE	TRUE	Gfi1=yes	Lsd1=yes
chr1:59119065-59120898	Tmem237	ENSMUSG00000038079.14	0	TRUE	FALSE	Gfi1=yes	Lsd1=yes
chr1:59118895-59121066	Tmem237	ENSMUSG00000038079.14	0	FALSE	TRUE	Gfi1=yes	Lsd1=yes
chr1:59119370-59120819	Tmem237	ENSMUSG00000038079.14	0	FALSE	FALSE	Gfi1=yes	Lsd1=yes
chr1:59683633-59686428	Nop58	ENSMUSG00000026020.9	0	TRUE	FALSE	Gfi1=yes	Lsd1=yes
chr1:59683633-59686924	Nop58	ENSMUSG00000026020.9	0	FALSE	TRUE	Gfi1=yes	Lsd1=yes
chr1:60096302-60099120	Wdr12	ENSMUSG00000026019.15	0	TRUE	FALSE	Gfi1=yes	Lsd1=yes
chr1:60096278-60099118	Wdr12	ENSMUSG00000026019.15	0	FALSE	TRUE	Gfi1=yes	Lsd1=yes
chr1:60096435-60098910	Wdr12	ENSMUSG00000026019.15	0	FALSE	FALSE	Gfi1=yes	Lsd1=yes
chr1:60179558-60181673	Nbeal1	ENSMUSG00000073664.11	0	TRUE	FALSE	Gfi1=yes	Lsd1=yes
chr1:60179390-60181688	Nbeal1	ENSMUSG00000073664.11	0	FALSE	TRUE	Gfi1=yes	Lsd1=yes
chr1:60179860-60181636	Nbeal1	ENSMUSG00000073664.11	0	FALSE	FALSE	Gfi1=yes	Lsd1=yes
chr1:60342548-60344228	Cyp20a1	ENSMUSG00000049439.13	0	TRUE	FALSE	Gfi1=yes	Lsd1=yes
chr1:60342261-60344384	Cyp20a1	ENSMUSG00000049439.13	0	FALSE	TRUE	Gfi1=yes	Lsd1=yes
chr1:64530708-64533332	Creb1	ENSMUSG00000025958.14	0	TRUE	FALSE	Gfi1=yes	Lsd1=yes
chr1:64530542-64533339	Creb1	ENSMUSG00000025958.14	0	FALSE	TRUE	Gfi1=yes	Lsd1=yes
chr1:66861378-66863979	Acadl	ENSMUSG00000026003.5	0	TRUE	FALSE	Gfi1=yes	Lsd1=yes
chr1:66861449-66864503	Acadl	ENSMUSG00000026003.5	0	FALSE	TRUE	Gfi1=yes	Lsd1=yes
chr1:66862284-66863648	Acadl	ENSMUSG00000026003.5	0	FALSE	FALSE	Gfi1=yes	Lsd1=yes
chr1:67037801-67039730	Lancl1	ENSMUSG00000026000.16	0	TRUE	FALSE	Gfi1=yes	Lsd1=yes
chr1:67037740-67039911	Lancl1	ENSMUSG00000026000.16	0	FALSE	TRUE	Gfi1=yes	Lsd1=yes
chr1:71101933-71103670	Bard1	ENSMUSG00000026196.7	0	TRUE	FALSE	Gfi1=yes	Lsd1=yes
chr1:71101322-71103692	Bard1	ENSMUSG00000026196.7	0	FALSE	TRUE	Gfi1=yes	Lsd1=yes
chr1:72225346-72226980	Gm25360	ENSMUSG00000094655.1	0	TRUE	FALSE	Gfi1=yes	Lsd1=yes
chr1:72224105-72227300	Gm25360	ENSMUSG00000094655.1	0	FALSE	TRUE	Gfi1=yes	Lsd1=yes
chr1:72306276-72308462	Xrcc5	ENSMUSG00000026187.8	0	TRUE	FALSE	Gfi1=yes	Lsd1=yes
chr1:72306272-72308331	Xrcc5	ENSMUSG00000026187.8	0	FALSE	TRUE	Gfi1=yes	Lsd1=yes
chr1:74329756-74333705	Pnkd	ENSMUSG00000026179.14	0	TRUE	FALSE	Gfi1=yes	Lsd1=yes
chr1:74329731-74334350	Pnkd	ENSMUSG00000026179.14	0	FALSE	TRUE	Gfi1=yes	Lsd1=yes
chr1:74294715-74297050	Pnkd	ENSMUSG00000026179.14	0	FALSE	FALSE	Gfi1=yes	Lsd1=yes
chr1:74330973-74333696	Pnkd	ENSMUSG00000026179.14	0	FALSE	FALSE	Gfi1=yes	Lsd1=yes
chr1:74586606-74589322	Zfp142	ENSMUSG00000026135.17	0	TRUE	FALSE	Gfi1=yes	Lsd1=yes
chr1:74586358-74590183	Zfp142	ENSMUSG00000026135.17	0	FALSE	TRUE	Gfi1=yes	Lsd1=yes
chr1:74660772-74663043	Ttll4	ENSMUSG00000033257.14	0	TRUE	FALSE	Gfi1=yes	Lsd1=yes
chr1:74660950-74662728	Ttll4	ENSMUSG00000033257.14	0	FALSE	TRUE	Gfi1=yes	Lsd1=yes
chr1:74661304-74662620	Ttll4	ENSMUSG00000033257.14	0	FALSE	FALSE	Gfi1=yes	Lsd1=yes
chr1:75167738-75170412	Zfand2b	ENSMUSG00000026197.12	0	TRUE	FALSE	Gfi1=yes	Lsd1=yes
chr1:75167594-75170473	Zfand2b	ENSMUSG00000026197.12	0	FALSE	TRUE	Gfi1=yes	Lsd1=yes
chr1:75190968-75193259	Atg9a	ENSMUSG00000033124.15	0	TRUE	FALSE	Gfi1=yes	Lsd1=yes
chr1:75189772-75193575	Atg9a	ENSMUSG00000033124.15	0	FALSE	TRUE	Gfi1=yes	Lsd1=yes
chr1:75209840-75212221	Glb1l	ENSMUSG00000026200.13	0	TRUE	FALSE	Gfi1=yes	Lsd1=yes
chr1:75208542-75220524	Glb1l	ENSMUSG00000026200.13	0	FALSE	TRUE	Gfi1=yes	Lsd1=yes
chr1:75315860-75318591	Dnpep	ENSMUSG00000026209.15	0	TRUE	FALSE	Gfi1=yes	Lsd1=yes
chr1:75314727-75318920	Dnpep	ENSMUSG00000026209.15	0	FALSE	TRUE	Gfi1=yes	Lsd1=yes
chr1:75476886-75480442	Chpf	ENSMUSG00000032997.16	0	TRUE	FALSE	Gfi1=yes	Lsd1=yes
chr1:75476793-75480526	Chpf	ENSMUSG00000032997.16	0	FALSE	TRUE	Gfi1=yes	Lsd1=yes
chr1:78487740-78489911	Farsb	ENSMUSG00000026245.16	0	TRUE	FALSE	Gfi1=yes	Lsd1=yes
chr1:78487732-78489937	Farsb	ENSMUSG00000026245.16	0	FALSE	TRUE	Gfi1=yes	Lsd1=yes
chr1:79758670-79762430	Wdfy1	ENSMUSG00000073643.11	0	TRUE	FALSE	Gfi1=yes	Lsd1=yes
chr1:79775529-79777272	Wdfy1	ENSMUSG00000073643.11	0	TRUE	FALSE	Gfi1=yes	Lsd1=yes
chr1:79758291-79763551	Wdfy1	ENSMUSG00000073643.11	0	FALSE	TRUE	Gfi1=yes	Lsd1=yes
chr1:80338989-80341833	Cul3	ENSMUSG00000004364.14	0	TRUE	FALSE	Gfi1=yes	Lsd1=yes
chr1:80339116-80341885	Cul3	ENSMUSG00000004364.14	0	FALSE	TRUE	Gfi1=yes	Lsd1=yes
chr1:82282265-82284798	Irs1	ENSMUSG00000055980.2	0	TRUE	FALSE	Gfi1=yes	Lsd1=yes
chr1:82282027-82284720	Irs1	ENSMUSG00000055980.2	0	FALSE	TRUE	Gfi1=yes	Lsd1=yes
chr1:82286683-82294132	Irs1	ENSMUSG00000055980.2	0	FALSE	TRUE	Gfi1=yes	Lsd1=yes
chr1:82289065-82293478	Irs1	ENSMUSG00000055980.2	0	FALSE	FALSE	Gfi1=yes	Lsd1=yes
chr1:82315732-82317462	Rhbdd1	ENSMUSG00000026142.15	0	TRUE	FALSE	Gfi1=yes	Lsd1=yes
chr1:82315612-82317658	Rhbdd1	ENSMUSG00000026142.15	0	FALSE	TRUE	Gfi1=yes	Lsd1=yes
chr1:82724097-82726027	C430014B12Rik	ENSMUSG00000097564.2	0	TRUE	FALSE	Gfi1=yes	Lsd1=yes
chr1:82724184-82726099	C430014B12Rik	ENSMUSG00000097564.2	0	FALSE	TRUE	Gfi1=yes	Lsd1=yes
chr1:86153608-86155484	Gm21972	ENSMUSG00000094638.1	0	TRUE	FALSE	Gfi1=yes	Lsd1=yes
chr1:86152791-86156641	Gm21972	ENSMUSG00000094638.1	0	FALSE	TRUE	Gfi1=yes	Lsd1=yes
chr1:86358005-86361260	Ncl	ENSMUSG00000026234.12	0	TRUE	FALSE	Gfi1=yes	Lsd1=yes
chr1:86358000-86361364	Ncl	ENSMUSG00000026234.12	0	FALSE	TRUE	Gfi1=yes	Lsd1=yes
chr1:86486317-86489509	Rpl30-ps6	ENSMUSG00000101328.1	12310	TRUE	FALSE	Gfi1=yes	Lsd1=yes
chr1:86468773-86474026	Rpl30-ps6	ENSMUSG00000101328.1	0	FALSE	TRUE	Gfi1=yes	Lsd1=yes
chr1:86486186-86490212	Rpl30-ps6	ENSMUSG00000101328.1	12179	FALSE	TRUE	Gfi1=yes	Lsd1=yes
chr1:86581730-86583470	Pde6d	ENSMUSG00000026239.14	0	TRUE	FALSE	Gfi1=yes	Lsd1=yes
chr1:86581238-86583569	Pde6d	ENSMUSG00000026239.14	0	FALSE	TRUE	Gfi1=yes	Lsd1=yes
chr1:87325970-87328227	Gigyf2	ENSMUSG00000048000.15	0	TRUE	FALSE	Gfi1=yes	Lsd1=yes
chr1:87325807-87328229	Gigyf2	ENSMUSG00000048000.15	0	FALSE	TRUE	Gfi1=yes	Lsd1=yes
chr1:87755438-87757488	Atg16l1	ENSMUSG00000026289.15	0	TRUE	FALSE	Gfi1=yes	Lsd1=yes
chr1:87755130-87757420	Atg16l1	ENSMUSG00000026289.15	0	FALSE	TRUE	Gfi1=yes	Lsd1=yes
chr1:89069087-89071935	Sh3bp4	ENSMUSG00000036206.12	0	TRUE	FALSE	Gfi1=yes	Lsd1=yes
chr1:89068998-89072382	Sh3bp4	ENSMUSG00000036206.12	0	FALSE	TRUE	Gfi1=yes	Lsd1=yes
chr1:89170850-89172136	Sh3bp4	ENSMUSG00000036206.12	15781	FALSE	FALSE	Gfi1=yes	Lsd1=yes
chr1:90602621-90604267	Cops8	ENSMUSG00000034432.11	0	TRUE	FALSE	Gfi1=yes	Lsd1=yes
chr1:90602492-90604219	Cops8	ENSMUSG00000034432.11	0	FALSE	TRUE	Gfi1=yes	Lsd1=yes
chr1:91051979-91054292	Lrrfip1	ENSMUSG00000026305.15	0	TRUE	FALSE	Gfi1=yes	Lsd1=yes
chr1:91050969-91054302	Lrrfip1	ENSMUSG00000026305.15	0	FALSE	TRUE	Gfi1=yes	Lsd1=yes
chr1:91067267-91069988	Lrrfip1	ENSMUSG00000026305.15	0	FALSE	FALSE	Gfi1=yes	Lsd1=yes
chr1:91454084-91461109	Per2	ENSMUSG00000055866.9	0	TRUE	FALSE	Gfi1=yes	Lsd1=yes
chr1:91453611-91461143	Per2	ENSMUSG00000055866.9	0	FALSE	TRUE	Gfi1=yes	Lsd1=yes
chr1:92178693-92181641	Hdac4	ENSMUSG00000026313.15	0	TRUE	FALSE	Gfi1=yes	Lsd1=yes
chr1:92176783-92184073	Hdac4	ENSMUSG00000026313.15	0	FALSE	TRUE	Gfi1=yes	Lsd1=yes
chr1:92180152-92181589	Hdac4	ENSMUSG00000026313.15	0	FALSE	FALSE	Gfi1=yes	Lsd1=yes
chr1:93342061-93344772	Pask	ENSMUSG00000026274.11	0	TRUE	FALSE	Gfi1=yes	Lsd1=yes
chr1:93342023-93344901	Pask	ENSMUSG00000026274.11	0	FALSE	TRUE	Gfi1=yes	Lsd1=yes
chr1:93342287-93344362	Pask	ENSMUSG00000026274.11	0	FALSE	FALSE	Gfi1=yes	Lsd1=yes
chr1:93511083-93513465	Farp2	ENSMUSG00000034066.13	0	TRUE	FALSE	Gfi1=yes	Lsd1=yes
chr1:93511183-93513219	Farp2	ENSMUSG00000034066.13	0	FALSE	TRUE	Gfi1=yes	Lsd1=yes
chr1:93633676-93636961	Stk25	ENSMUSG00000026277.13	0	TRUE	FALSE	Gfi1=yes	Lsd1=yes
chr1:93633435-93636834	Stk25	ENSMUSG00000026277.13	0	FALSE	TRUE	Gfi1=yes	Lsd1=yes
chr1:93753394-93755933	Thap4	ENSMUSG00000026279.14	0	TRUE	FALSE	Gfi1=yes	Lsd1=yes
chr1:93753416-93755896	Thap4	ENSMUSG00000026279.14	0	FALSE	TRUE	Gfi1=yes	Lsd1=yes
chr1:93800342-93805929	Dtymk	ENSMUSG00000026281.15	0	TRUE	FALSE	Gfi1=yes	Lsd1=yes
chr1:93799997-93805901	Dtymk	ENSMUSG00000026281.15	0	FALSE	TRUE	Gfi1=yes	Lsd1=yes
chr1:93823793-93827089	D2hgdh	ENSMUSG00000073609.9	0	TRUE	FALSE	Gfi1=yes	Lsd1=yes
chr1:93823635-93827181	D2hgdh	ENSMUSG00000073609.9	0	FALSE	TRUE	Gfi1=yes	Lsd1=yes
chr1:97768795-97771809	Ppip5k2	ENSMUSG00000040648.14	0	TRUE	FALSE	Gfi1=yes	Lsd1=yes
chr1:97768750-97772382	Ppip5k2	ENSMUSG00000040648.14	0	FALSE	TRUE	Gfi1=yes	Lsd1=yes
chr1:105662656-105665218	Pign	ENSMUSG00000056536.14	0	TRUE	FALSE	Gfi1=yes	Lsd1=yes
chr1:105662624-105665208	Pign	ENSMUSG00000056536.14	0	FALSE	TRUE	Gfi1=yes	Lsd1=yes
chr1:105989274-105994640	Gm7160	ENSMUSG00000099843.1	0	TRUE	FALSE	Gfi1=yes	Lsd1=yes
chr1:105989270-105994648	Gm7160	ENSMUSG00000099843.1	0	FALSE	TRUE	Gfi1=yes	Lsd1=yes
chr1:106170715-106174332	Gm20753	ENSMUSG00000101583.1	0	TRUE	FALSE	Gfi1=yes	Lsd1=yes
chr1:106169531-106174297	Gm20753	ENSMUSG00000101583.1	0	FALSE	TRUE	Gfi1=yes	Lsd1=yes
chr1:106758064-106760788	Kdsr	ENSMUSG00000009905.5	0	TRUE	FALSE	Gfi1=yes	Lsd1=yes
chr1:106757935-106760700	Kdsr	ENSMUSG00000009905.5	0	FALSE	TRUE	Gfi1=yes	Lsd1=yes
chr1:106758754-106760683	Kdsr	ENSMUSG00000009905.5	0	FALSE	FALSE	Gfi1=yes	Lsd1=yes
chr1:119836278-119838639	Ptpn4	ENSMUSG00000026384.13	0	TRUE	FALSE	Gfi1=yes	Lsd1=yes
chr1:119835737-119838425	Ptpn4	ENSMUSG00000026384.13	0	FALSE	TRUE	Gfi1=yes	Lsd1=yes
chr1:120118857-120122764	Dbi	ENSMUSG00000026385.16	0	TRUE	FALSE	Gfi1=yes	Lsd1=yes
chr1:120118207-120122951	Dbi	ENSMUSG00000026385.16	0	FALSE	TRUE	Gfi1=yes	Lsd1=yes
chr1:120119739-120122060	Dbi	ENSMUSG00000026385.16	0	FALSE	FALSE	Gfi1=yes	Lsd1=yes
chr1:121326720-121328812	Insig2	ENSMUSG00000003721.14	0	TRUE	FALSE	Gfi1=yes	Lsd1=yes
chr1:121326518-121328778	Insig2	ENSMUSG00000003721.14	0	FALSE	TRUE	Gfi1=yes	Lsd1=yes
chr1:121566931-121568586	Ddx18	ENSMUSG00000001674.11	0	TRUE	FALSE	Gfi1=yes	Lsd1=yes
chr1:121566845-121568535	Ddx18	ENSMUSG00000001674.11	0	FALSE	TRUE	Gfi1=yes	Lsd1=yes
chr1:121567203-121568333	Ddx18	ENSMUSG00000001674.11	0	FALSE	FALSE	Gfi1=yes	Lsd1=yes
chr1:125434260-125436779	Actr3	ENSMUSG00000026341.16	0	TRUE	FALSE	Gfi1=yes	Lsd1=yes
chr1:125433850-125436777	Actr3	ENSMUSG00000026341.16	0	FALSE	TRUE	Gfi1=yes	Lsd1=yes
chr1:125434380-125436483	Actr3	ENSMUSG00000026341.16	0	FALSE	FALSE	Gfi1=yes	Lsd1=yes
chr1:127868086-127869713	Rab3gap1	ENSMUSG00000036104.11	0	TRUE	FALSE	Gfi1=yes	Lsd1=yes
chr1:127868015-127869610	Rab3gap1	ENSMUSG00000036104.11	0	FALSE	TRUE	Gfi1=yes	Lsd1=yes
chr1:128243168-128245531	Ubxn4	ENSMUSG00000026353.9	0	TRUE	FALSE	Gfi1=yes	Lsd1=yes
chr1:128242887-128245626	Ubxn4	ENSMUSG00000026353.9	0	FALSE	TRUE	Gfi1=yes	Lsd1=yes
chr1:130715069-130718139	Gm29427	ENSMUSG00000101904.1	0	TRUE	FALSE	Gfi1=yes	Lsd1=yes
chr1:130714832-130718173	Gm29427	ENSMUSG00000101904.1	0	FALSE	TRUE	Gfi1=yes	Lsd1=yes
chr1:130715240-130718199	Gm29427	ENSMUSG00000101904.1	0	FALSE	FALSE	Gfi1=yes	Lsd1=yes
chr1:132314801-132320630	Nuak2	ENSMUSG00000009772.15	0	TRUE	FALSE	Gfi1=yes	Lsd1=yes
chr1:132314470-132321231	Nuak2	ENSMUSG00000009772.15	0	FALSE	TRUE	Gfi1=yes	Lsd1=yes
chr1:132315457-132320731	Nuak2	ENSMUSG00000009772.15	0	FALSE	FALSE	Gfi1=yes	Lsd1=yes
chr1:133129062-133134585	Gm26616	ENSMUSG00000102425.1	0	TRUE	FALSE	Gfi1=yes	Lsd1=yes
chr1:133128790-133136339	Gm26616	ENSMUSG00000102425.1	0	FALSE	TRUE	Gfi1=yes	Lsd1=yes
chr1:133609195-133610929	Snrpe	ENSMUSG00000090553.8	0	TRUE	FALSE	Gfi1=yes	Lsd1=yes
chr1:133609277-133610953	Snrpe	ENSMUSG00000090553.8	0	FALSE	TRUE	Gfi1=yes	Lsd1=yes
chr1:134360908-134362818	Tmem183a	ENSMUSG00000042305.12	0	TRUE	FALSE	Gfi1=yes	Lsd1=yes
chr1:134360298-134362897	Tmem183a	ENSMUSG00000042305.12	0	FALSE	TRUE	Gfi1=yes	Lsd1=yes
chr1:134413944-134417057	Adipor1	ENSMUSG00000026457.14	0	TRUE	FALSE	Gfi1=yes	Lsd1=yes
chr1:134414060-134416822	Adipor1	ENSMUSG00000026457.14	0	FALSE	TRUE	Gfi1=yes	Lsd1=yes
chr1:134454298-134456331	Gm37935	ENSMUSG00000102722.1	0	TRUE	FALSE	Gfi1=yes	Lsd1=yes
chr1:134454278-134456382	Gm37935	ENSMUSG00000102722.1	0	FALSE	TRUE	Gfi1=yes	Lsd1=yes
chr1:134493717-134496438	Rabif	ENSMUSG00000042229.9	0	TRUE	FALSE	Gfi1=yes	Lsd1=yes
chr1:134493091-134496626	Rabif	ENSMUSG00000042229.9	0	FALSE	TRUE	Gfi1=yes	Lsd1=yes
chr1:135429325-135431388	Ipo9	ENSMUSG00000041879.13	0	TRUE	FALSE	Gfi1=yes	Lsd1=yes
chr1:135429320-135431372	Ipo9	ENSMUSG00000041879.13	0	FALSE	TRUE	Gfi1=yes	Lsd1=yes
chr1:135429470-135431007	Ipo9	ENSMUSG00000041879.13	0	FALSE	FALSE	Gfi1=yes	Lsd1=yes
chr1:136344409-136347153	Camsap2	ENSMUSG00000041570.14	0	TRUE	FALSE	Gfi1=yes	Lsd1=yes
chr1:136344262-136347291	Camsap2	ENSMUSG00000041570.14	0	FALSE	TRUE	Gfi1=yes	Lsd1=yes
chr1:136344447-136346846	Camsap2	ENSMUSG00000041570.14	0	FALSE	FALSE	Gfi1=yes	Lsd1=yes
chr1:136465645-136467086	Kif14	ENSMUSG00000041498.13	0	TRUE	FALSE	Gfi1=yes	Lsd1=yes
chr1:136465281-136467741	Kif14	ENSMUSG00000041498.13	0	FALSE	TRUE	Gfi1=yes	Lsd1=yes
chr1:136623928-136626422	Platr23	ENSMUSG00000097229.1	0	TRUE	FALSE	Gfi1=yes	Lsd1=yes
chr1:136623899-136626660	Platr23	ENSMUSG00000097229.1	0	FALSE	TRUE	Gfi1=yes	Lsd1=yes
chr1:138617180-138620913	Nek7	ENSMUSG00000026393.10	0	TRUE	FALSE	Gfi1=yes	Lsd1=yes
chr1:138617238-138620757	Nek7	ENSMUSG00000026393.10	0	FALSE	TRUE	Gfi1=yes	Lsd1=yes
chr1:138617637-138620467	Nek7	ENSMUSG00000026393.10	0	FALSE	FALSE	Gfi1=yes	Lsd1=yes
chr1:143738809-143740695	Glrx2	ENSMUSG00000018196.18	0	TRUE	FALSE	Gfi1=yes	Lsd1=yes
chr1:143738792-143740987	Glrx2	ENSMUSG00000018196.18	0	FALSE	TRUE	Gfi1=yes	Lsd1=yes
chr1:150391358-150394429	BC003331	ENSMUSG00000006010.14	0	TRUE	FALSE	Gfi1=yes	Lsd1=yes
chr1:150391520-150394557	BC003331	ENSMUSG00000006010.14	0	FALSE	TRUE	Gfi1=yes	Lsd1=yes
chr1:150392217-150394302	BC003331	ENSMUSG00000006010.14	0	FALSE	FALSE	Gfi1=yes	Lsd1=yes
chr1:151343678-151346126	Gm10138	ENSMUSG00000100954.4	0	TRUE	FALSE	Gfi1=yes	Lsd1=yes
chr1:151342803-151345910	Gm10138	ENSMUSG00000100954.4	0	FALSE	TRUE	Gfi1=yes	Lsd1=yes
chr1:152901355-152905097	Smg7	ENSMUSG00000042772.15	0	TRUE	FALSE	Gfi1=yes	Lsd1=yes
chr1:152901101-152905272	Smg7	ENSMUSG00000042772.15	0	FALSE	TRUE	Gfi1=yes	Lsd1=yes
chr1:152901342-152904748	Smg7	ENSMUSG00000042772.15	0	FALSE	FALSE	Gfi1=yes	Lsd1=yes
chr1:156034592-156037830	Tor1aip1	ENSMUSG00000026466.16	0	TRUE	FALSE	Gfi1=yes	Lsd1=yes
chr1:156034518-156037928	Tor1aip1	ENSMUSG00000026466.16	0	FALSE	TRUE	Gfi1=yes	Lsd1=yes
chr1:156557786-156560142	Abl2	ENSMUSG00000026596.13	0	TRUE	FALSE	Gfi1=yes	Lsd1=yes
chr1:156557673-156560804	Abl2	ENSMUSG00000026596.13	0	FALSE	TRUE	Gfi1=yes	Lsd1=yes
chr1:156557882-156559998	Abl2	ENSMUSG00000026596.13	0	FALSE	FALSE	Gfi1=yes	Lsd1=yes
chr1:159230912-159233304	Rfwd2	ENSMUSG00000040782.12	0	TRUE	FALSE	Gfi1=yes	Lsd1=yes
chr1:159231028-159233975	Rfwd2	ENSMUSG00000040782.12	0	FALSE	TRUE	Gfi1=yes	Lsd1=yes
chr1:160194185-160196255	Mrps14	ENSMUSG00000058267.13	0	TRUE	FALSE	Gfi1=yes	Lsd1=yes
chr1:160193906-160196218	Mrps14	ENSMUSG00000058267.13	0	FALSE	TRUE	Gfi1=yes	Lsd1=yes
chr1:160210468-160213948	Cacybp	ENSMUSG00000014226.10	0	TRUE	FALSE	Gfi1=yes	Lsd1=yes
chr1:160210434-160214407	Cacybp	ENSMUSG00000014226.10	0	FALSE	TRUE	Gfi1=yes	Lsd1=yes
chr1:161130475-161132055	Klhl20	ENSMUSG00000026705.16	0	TRUE	FALSE	Gfi1=yes	Lsd1=yes
chr1:161130487-161132097	Klhl20	ENSMUSG00000026705.16	0	FALSE	TRUE	Gfi1=yes	Lsd1=yes
chr1:161875166-161877973	Suco	ENSMUSG00000040297.12	0	TRUE	FALSE	Gfi1=yes	Lsd1=yes
chr1:161875215-161878287	Suco	ENSMUSG00000040297.12	0	FALSE	TRUE	Gfi1=yes	Lsd1=yes
chr1:162738395-162741338	Prrc2c	ENSMUSG00000040225.15	0	TRUE	FALSE	Gfi1=yes	Lsd1=yes
chr1:162739002-162741494	Prrc2c	ENSMUSG00000040225.15	0	FALSE	TRUE	Gfi1=yes	Lsd1=yes
chr1:164247402-164251111	Slc19a2	ENSMUSG00000040918.12	0	TRUE	FALSE	Gfi1=yes	Lsd1=yes
chr1:164247153-164251190	Slc19a2	ENSMUSG00000040918.12	0	FALSE	TRUE	Gfi1=yes	Lsd1=yes
chr1:165192455-165195971	Sft2d2	ENSMUSG00000040848.11	0	TRUE	FALSE	Gfi1=yes	Lsd1=yes
chr1:165192810-165196004	Sft2d2	ENSMUSG00000040848.11	0	FALSE	TRUE	Gfi1=yes	Lsd1=yes
chr1:165193509-165195132	Sft2d2	ENSMUSG00000040848.11	0	FALSE	FALSE	Gfi1=yes	Lsd1=yes
chr1:165459071-165462265	Dcaf6	ENSMUSG00000026571.12	0	TRUE	FALSE	Gfi1=yes	Lsd1=yes
chr1:165459116-165462325	Dcaf6	ENSMUSG00000026571.12	0	FALSE	TRUE	Gfi1=yes	Lsd1=yes
chr1:165762719-165766231	Creg1	ENSMUSG00000040713.12	0	TRUE	FALSE	Gfi1=yes	Lsd1=yes
chr1:165762321-165766424	Creg1	ENSMUSG00000040713.12	0	FALSE	TRUE	Gfi1=yes	Lsd1=yes
chr1:166378037-166381496	Gm15853	ENSMUSG00000103400.1	0	TRUE	FALSE	Gfi1=yes	Lsd1=yes
chr1:166377961-166380971	Gm15853	ENSMUSG00000103400.1	0	FALSE	TRUE	Gfi1=yes	Lsd1=yes
chr1:167307653-167309718	Tmco1	ENSMUSG00000052428.10	0	TRUE	FALSE	Gfi1=yes	Lsd1=yes
chr1:167307519-167309781	Tmco1	ENSMUSG00000052428.10	0	FALSE	TRUE	Gfi1=yes	Lsd1=yes
chr1:168430748-168433144	Pbx1	ENSMUSG00000052534.15	0	TRUE	FALSE	Gfi1=yes	Lsd1=yes
chr1:168430517-168433176	Pbx1	ENSMUSG00000052534.15	0	FALSE	TRUE	Gfi1=yes	Lsd1=yes
chr1:169530449-169532838	Nuf2	ENSMUSG00000026683.14	0	TRUE	FALSE	Gfi1=yes	Lsd1=yes
chr1:169530292-169532555	Nuf2	ENSMUSG00000026683.14	0	FALSE	TRUE	Gfi1=yes	Lsd1=yes
chr1:169484251-169485900	Nuf2	ENSMUSG00000026683.14	12033	FALSE	FALSE	Gfi1=yes	Lsd1=yes
chr1:169530877-169532137	Nuf2	ENSMUSG00000026683.14	0	FALSE	FALSE	Gfi1=yes	Lsd1=yes
chr1:171037641-171039089	Fcgr4	ENSMUSG00000059089.4	7879	TRUE	FALSE	Gfi1=yes	Lsd1=yes
chr1:171036297-171039122	Fcgr4	ENSMUSG00000059089.4	6535	FALSE	TRUE	Gfi1=yes	Lsd1=yes
chr1:171043684-171045697	Fcgr3	ENSMUSG00000059498.13	5476	TRUE	FALSE	Gfi1=yes	Lsd1=yes
chr1:171043506-171045785	Fcgr3	ENSMUSG00000059498.13	5388	FALSE	TRUE	Gfi1=yes	Lsd1=yes
chr1:171101453-171103966	Cfap126	ENSMUSG00000026649.14	9951	TRUE	FALSE	Gfi1=yes	Lsd1=yes
chr1:171101180-171103861	Cfap126	ENSMUSG00000026649.14	10056	FALSE	TRUE	Gfi1=yes	Lsd1=yes
chr1:171327313-171330839	Dedd	ENSMUSG00000013973.12	0	TRUE	FALSE	Gfi1=yes	Lsd1=yes
chr1:171327213-171331164	Dedd	ENSMUSG00000013973.12	0	FALSE	TRUE	Gfi1=yes	Lsd1=yes
chr1:171343451-171347389	Nit1	ENSMUSG00000013997.10	0	TRUE	FALSE	Gfi1=yes	Lsd1=yes
chr1:171343143-171347482	Nit1	ENSMUSG00000013997.10	0	FALSE	TRUE	Gfi1=yes	Lsd1=yes
chr1:171410453-171413319	Usf1	ENSMUSG00000026641.13	0	TRUE	FALSE	Gfi1=yes	Lsd1=yes
chr1:171410405-171414405	Usf1	ENSMUSG00000026641.13	0	FALSE	TRUE	Gfi1=yes	Lsd1=yes
chr1:171410672-171413117	Usf1	ENSMUSG00000026641.13	0	FALSE	FALSE	Gfi1=yes	Lsd1=yes
chr1:172147066-172149756	Dcaf8	ENSMUSG00000026554.15	0	TRUE	FALSE	Gfi1=yes	Lsd1=yes
chr1:172146820-172149873	Dcaf8	ENSMUSG00000026554.15	0	FALSE	TRUE	Gfi1=yes	Lsd1=yes
chr1:172375572-172378132	Pigm	ENSMUSG00000050229.3	0	TRUE	FALSE	Gfi1=yes	Lsd1=yes
chr1:172375281-172378226	Pigm	ENSMUSG00000050229.3	0	FALSE	TRUE	Gfi1=yes	Lsd1=yes
chr1:175691432-175694100	Opn3	ENSMUSG00000026525.9	0	TRUE	FALSE	Gfi1=yes	Lsd1=yes
chr1:175691352-175694192	Opn3	ENSMUSG00000026525.9	0	FALSE	TRUE	Gfi1=yes	Lsd1=yes
chr1:176812008-176815580	Cep170	ENSMUSG00000057335.11	0	TRUE	FALSE	Gfi1=yes	Lsd1=yes
chr1:176812246-176815607	Cep170	ENSMUSG00000057335.11	0	FALSE	TRUE	Gfi1=yes	Lsd1=yes
chr1:177794524-177797342	Adss	ENSMUSG00000015961.8	0	TRUE	FALSE	Gfi1=yes	Lsd1=yes
chr1:177794604-177797871	Adss	ENSMUSG00000015961.8	0	FALSE	TRUE	Gfi1=yes	Lsd1=yes
chr1:177982540-177984542	Gm16432	ENSMUSG00000091476.6	0	TRUE	FALSE	Gfi1=yes	Lsd1=yes
chr1:177982347-177984663	Gm16432	ENSMUSG00000091476.6	0	FALSE	TRUE	Gfi1=yes	Lsd1=yes
chr1:178317007-178321955	B230369F24Rik	ENSMUSG00000086350.1	0	TRUE	FALSE	Gfi1=yes	Lsd1=yes
chr1:178316545-178321564	B230369F24Rik	ENSMUSG00000086350.1	0	FALSE	TRUE	Gfi1=yes	Lsd1=yes
chr1:178333959-178338904	Gm28062	ENSMUSG00000100725.6	0	TRUE	FALSE	Gfi1=yes	Lsd1=yes
chr1:178335558-178338877	Gm28062	ENSMUSG00000100725.6	0	FALSE	TRUE	Gfi1=yes	Lsd1=yes
chr1:178367697-178370010	Gm27458	ENSMUSG00000099303.1	4175	TRUE	FALSE	Gfi1=yes	Lsd1=yes
chr1:178368187-178370636	Gm27458	ENSMUSG00000099303.1	4665	FALSE	TRUE	Gfi1=yes	Lsd1=yes
chr1:179516236-179518629	Smyd3	ENSMUSG00000055067.15	0	TRUE	FALSE	Gfi1=yes	Lsd1=yes
chr1:179516241-179518618	Smyd3	ENSMUSG00000055067.15	0	FALSE	TRUE	Gfi1=yes	Lsd1=yes
chr1:179516832-179518530	Smyd3	ENSMUSG00000055067.15	0	FALSE	FALSE	Gfi1=yes	Lsd1=yes
chr1:179545022-179547722	Tfb2m	ENSMUSG00000026492.11	0	TRUE	FALSE	Gfi1=yes	Lsd1=yes
chr1:179544898-179548882	Tfb2m	ENSMUSG00000026492.11	0	FALSE	TRUE	Gfi1=yes	Lsd1=yes
chr1:179801873-179804784	Ahctf1	ENSMUSG00000026491.13	0	TRUE	FALSE	Gfi1=yes	Lsd1=yes
chr1:179802095-179804790	Ahctf1	ENSMUSG00000026491.13	0	FALSE	TRUE	Gfi1=yes	Lsd1=yes
chr1:179802198-179804382	Ahctf1	ENSMUSG00000026491.13	0	FALSE	FALSE	Gfi1=yes	Lsd1=yes
chr1:180193466-180197311	Adck3	ENSMUSG00000026489.13	0	TRUE	FALSE	Gfi1=yes	Lsd1=yes
chr1:180188715-180197687	Adck3	ENSMUSG00000026489.13	0	FALSE	TRUE	Gfi1=yes	Lsd1=yes
chr1:180255062-180257221	Psen2	ENSMUSG00000010609.15	0	TRUE	FALSE	Gfi1=yes	Lsd1=yes
chr1:180254654-180257420	Psen2	ENSMUSG00000010609.15	0	FALSE	TRUE	Gfi1=yes	Lsd1=yes
chr1:180364745-180366489	Itpkb	ENSMUSG00000038855.10	0	TRUE	FALSE	Gfi1=yes	Lsd1=yes
chr1:180386840-180389676	Itpkb	ENSMUSG00000038855.10	0	FALSE	TRUE	Gfi1=yes	Lsd1=yes
chr1:180364737-180366740	Itpkb	ENSMUSG00000038855.10	0	FALSE	FALSE	Gfi1=yes	Lsd1=yes
chr1:180568009-180570658	Parp1	ENSMUSG00000026496.11	0	TRUE	FALSE	Gfi1=yes	Lsd1=yes
chr1:180568002-180570266	Parp1	ENSMUSG00000026496.11	0	FALSE	TRUE	Gfi1=yes	Lsd1=yes
chr1:180847378-180852355	Sde2	ENSMUSG00000038806.7	0	TRUE	FALSE	Gfi1=yes	Lsd1=yes
chr1:180847311-180852132	Sde2	ENSMUSG00000038806.7	0	FALSE	TRUE	Gfi1=yes	Lsd1=yes
chr1:180847391-180851871	Sde2	ENSMUSG00000038806.7	0	FALSE	FALSE	Gfi1=yes	Lsd1=yes
chr1:181143303-181146590	Nvl	ENSMUSG00000026516.8	0	TRUE	FALSE	Gfi1=yes	Lsd1=yes
chr1:181143060-181146019	Nvl	ENSMUSG00000026516.8	0	FALSE	TRUE	Gfi1=yes	Lsd1=yes
chr1:181143437-181145379	Nvl	ENSMUSG00000026516.8	0	FALSE	FALSE	Gfi1=yes	Lsd1=yes
chr1:181209582-181213365	Wdr26	ENSMUSG00000038733.13	0	TRUE	FALSE	Gfi1=yes	Lsd1=yes
chr1:181209557-181213269	Wdr26	ENSMUSG00000038733.13	0	FALSE	TRUE	Gfi1=yes	Lsd1=yes
chr1:182339680-182342697	Fbxo28	ENSMUSG00000047539.9	0	TRUE	FALSE	Gfi1=yes	Lsd1=yes
chr1:182339221-182342507	Fbxo28	ENSMUSG00000047539.9	0	FALSE	TRUE	Gfi1=yes	Lsd1=yes
chr1:183344671-183346613	Mia3	ENSMUSG00000056050.12	0	TRUE	FALSE	Gfi1=yes	Lsd1=yes
chr1:183366075-183370934	Mia3	ENSMUSG00000056050.12	0	TRUE	FALSE	Gfi1=yes	Lsd1=yes
chr1:183344671-183346589	Mia3	ENSMUSG00000056050.12	0	FALSE	TRUE	Gfi1=yes	Lsd1=yes
chr1:183367649-183370994	Mia3	ENSMUSG00000056050.12	0	FALSE	TRUE	Gfi1=yes	Lsd1=yes
chr1:184032856-184036148	Dusp10	ENSMUSG00000039384.8	0	TRUE	FALSE	Gfi1=yes	Lsd1=yes
chr1:184032684-184036634	Dusp10	ENSMUSG00000039384.8	0	FALSE	TRUE	Gfi1=yes	Lsd1=yes
chr1:184032939-184035363	Dusp10	ENSMUSG00000039384.8	0	FALSE	FALSE	Gfi1=yes	Lsd1=yes
chr1:185327919-185333325	Iars2	ENSMUSG00000026618.11	0	TRUE	FALSE	Gfi1=yes	Lsd1=yes
chr1:185327953-185333163	Iars2	ENSMUSG00000026618.11	0	FALSE	TRUE	Gfi1=yes	Lsd1=yes
chr1:189687287-189689006	Cenpf	ENSMUSG00000026605.14	0	TRUE	FALSE	Gfi1=yes	Lsd1=yes
chr1:189687383-189688967	Cenpf	ENSMUSG00000026605.14	0	FALSE	TRUE	Gfi1=yes	Lsd1=yes
chr1:191395402-191398361	Ppp2r5a	ENSMUSG00000026626.11	0	TRUE	FALSE	Gfi1=yes	Lsd1=yes
chr1:191395499-191398546	Ppp2r5a	ENSMUSG00000026626.11	0	FALSE	TRUE	Gfi1=yes	Lsd1=yes
chr1:191573731-191577296	Dtl	ENSMUSG00000037474.13	0	TRUE	FALSE	Gfi1=yes	Lsd1=yes
chr1:191573892-191577465	Dtl	ENSMUSG00000037474.13	0	FALSE	TRUE	Gfi1=yes	Lsd1=yes
chr1:191574412-191576580	Dtl	ENSMUSG00000037474.13	0	FALSE	FALSE	Gfi1=yes	Lsd1=yes
chr1:193172591-193175234	A130010J15Rik	ENSMUSG00000079144.7	0	TRUE	FALSE	Gfi1=yes	Lsd1=yes
chr1:193172287-193175391	A130010J15Rik	ENSMUSG00000079144.7	0	FALSE	TRUE	Gfi1=yes	Lsd1=yes
chr1:193172776-193175203	A130010J15Rik	ENSMUSG00000079144.7	0	FALSE	FALSE	Gfi1=yes	Lsd1=yes
chr10:7725296-7726846	Katna1	ENSMUSG00000019794.13	0	TRUE	FALSE	Gfi1=yes	Lsd1=yes
chr10:7725200-7726975	Katna1	ENSMUSG00000019794.13	0	FALSE	TRUE	Gfi1=yes	Lsd1=yes
chr10:7779832-7782699	Ginm1	ENSMUSG00000040006.13	0	TRUE	FALSE	Gfi1=yes	Lsd1=yes
chr10:7791452-7794067	Ginm1	ENSMUSG00000040006.13	0	TRUE	FALSE	Gfi1=yes	Lsd1=yes
chr10:7779850-7782044	Ginm1	ENSMUSG00000040006.13	0	FALSE	TRUE	Gfi1=yes	Lsd1=yes
chr10:9899724-9902714	Stxbp5	ENSMUSG00000019790.16	0	TRUE	FALSE	Gfi1=yes	Lsd1=yes
chr10:9899864-9902759	Stxbp5	ENSMUSG00000019790.16	0	FALSE	TRUE	Gfi1=yes	Lsd1=yes
chr10:9899932-9902811	Stxbp5	ENSMUSG00000019790.16	0	FALSE	FALSE	Gfi1=yes	Lsd1=yes
chr10:13007638-13009493	Sf3b5	ENSMUSG00000078348.4	0	TRUE	FALSE	Gfi1=yes	Lsd1=yes
chr10:13007385-13009481	Sf3b5	ENSMUSG00000078348.4	0	FALSE	TRUE	Gfi1=yes	Lsd1=yes
chr10:13191850-13193707	Ltv1	ENSMUSG00000019814.4	0	TRUE	FALSE	Gfi1=yes	Lsd1=yes
chr10:13191858-13193699	Ltv1	ENSMUSG00000019814.4	0	FALSE	TRUE	Gfi1=yes	Lsd1=yes
chr10:17946677-17949107	Heca	ENSMUSG00000039879.8	0	TRUE	FALSE	Gfi1=yes	Lsd1=yes
chr10:17946584-17949003	Heca	ENSMUSG00000039879.8	0	FALSE	TRUE	Gfi1=yes	Lsd1=yes
chr10:18234199-18235946	Ccdc28a	ENSMUSG00000059554.12	0	TRUE	FALSE	Gfi1=yes	Lsd1=yes
chr10:18233929-18236204	Ccdc28a	ENSMUSG00000059554.12	0	FALSE	TRUE	Gfi1=yes	Lsd1=yes
chr10:18234358-18235909	Ccdc28a	ENSMUSG00000059554.12	0	FALSE	FALSE	Gfi1=yes	Lsd1=yes
chr10:20310695-20314033	4933406P04Rik	ENSMUSG00000069713.2	0	TRUE	FALSE	Gfi1=yes	Lsd1=yes
chr10:20310823-20314013	4933406P04Rik	ENSMUSG00000069713.2	0	FALSE	TRUE	Gfi1=yes	Lsd1=yes
chr10:23785344-23789755	Rps12	ENSMUSG00000061983.6	0	TRUE	FALSE	Gfi1=yes	Lsd1=yes
chr10:23785523-23788737	Rps12	ENSMUSG00000061983.6	0	FALSE	TRUE	Gfi1=yes	Lsd1=yes
chr10:24869424-24870751	Med23	ENSMUSG00000019984.16	0	TRUE	FALSE	Gfi1=yes	Lsd1=yes
chr10:24869328-24870669	Med23	ENSMUSG00000019984.16	0	FALSE	TRUE	Gfi1=yes	Lsd1=yes
chr10:30199035-30201235	Cenpw	ENSMUSG00000075266.4	0	TRUE	FALSE	Gfi1=yes	Lsd1=yes
chr10:30199607-30201140	Cenpw	ENSMUSG00000075266.4	0	FALSE	TRUE	Gfi1=yes	Lsd1=yes
chr10:33950036-33951771	Zufsp	ENSMUSG00000039531.7	0	TRUE	FALSE	Gfi1=yes	Lsd1=yes
chr10:33950281-33951794	Zufsp	ENSMUSG00000039531.7	0	FALSE	TRUE	Gfi1=yes	Lsd1=yes
chr10:33950556-33951828	Zufsp	ENSMUSG00000039531.7	0	FALSE	FALSE	Gfi1=yes	Lsd1=yes
chr10:34296551-34299180	Nt5dc1	ENSMUSG00000039480.13	0	TRUE	FALSE	Gfi1=yes	Lsd1=yes
chr10:34296400-34299944	Nt5dc1	ENSMUSG00000039480.13	0	FALSE	TRUE	Gfi1=yes	Lsd1=yes
chr10:36973575-36975728	Hdac2	ENSMUSG00000019777.16	0	TRUE	FALSE	Gfi1=yes	Lsd1=yes
chr10:36973293-36975909	Hdac2	ENSMUSG00000019777.16	0	FALSE	TRUE	Gfi1=yes	Lsd1=yes
chr10:39133260-39134647	Fam229b	ENSMUSG00000051736.8	0	TRUE	FALSE	Gfi1=yes	Lsd1=yes
chr10:39133014-39135496	Fam229b	ENSMUSG00000051736.8	0	FALSE	TRUE	Gfi1=yes	Lsd1=yes
chr10:39898311-39899936	AA474331	ENSMUSG00000096687.7	0	TRUE	FALSE	Gfi1=yes	Lsd1=yes
chr10:39897914-39900405	AA474331	ENSMUSG00000096687.7	0	FALSE	TRUE	Gfi1=yes	Lsd1=yes
chr10:39898516-39899737	AA474331	ENSMUSG00000096687.7	0	FALSE	FALSE	Gfi1=yes	Lsd1=yes
chr10:40246094-40248287	Rpf2	ENSMUSG00000038510.12	0	TRUE	FALSE	Gfi1=yes	Lsd1=yes
chr10:40246042-40248504	Rpf2	ENSMUSG00000038510.12	0	FALSE	TRUE	Gfi1=yes	Lsd1=yes
chr10:40256052-40259723	Gtf3c6	ENSMUSG00000019837.7	0	TRUE	FALSE	Gfi1=yes	Lsd1=yes
chr10:40255995-40259434	Gtf3c6	ENSMUSG00000019837.7	0	FALSE	TRUE	Gfi1=yes	Lsd1=yes
chr10:40299279-40303480	Amd1	ENSMUSG00000075232.4	0	TRUE	FALSE	Gfi1=yes	Lsd1=yes
chr10:40299028-40303809	Amd1	ENSMUSG00000075232.4	0	FALSE	TRUE	Gfi1=yes	Lsd1=yes
chr10:40300180-40303268	Amd1	ENSMUSG00000075232.4	0	FALSE	FALSE	Gfi1=yes	Lsd1=yes
chr10:40347230-40351643	Cdk19os	ENSMUSG00000038491.9	0	TRUE	FALSE	Gfi1=yes	Lsd1=yes
chr10:40347043-40351353	Cdk19os	ENSMUSG00000038491.9	0	FALSE	TRUE	Gfi1=yes	Lsd1=yes
chr10:40348215-40351609	Cdk19os	ENSMUSG00000038491.9	0	FALSE	FALSE	Gfi1=yes	Lsd1=yes
chr10:40882332-40885029	Cdc40	ENSMUSG00000038446.7	0	TRUE	FALSE	Gfi1=yes	Lsd1=yes
chr10:40882206-40885102	Cdc40	ENSMUSG00000038446.7	0	FALSE	TRUE	Gfi1=yes	Lsd1=yes
chr10:41302004-41304572	Fig4	ENSMUSG00000038417.3	0	TRUE	FALSE	Gfi1=yes	Lsd1=yes
chr10:41301934-41304555	Fig4	ENSMUSG00000038417.3	0	FALSE	TRUE	Gfi1=yes	Lsd1=yes
chr10:41449000-41452077	Zbtb24	ENSMUSG00000019826.10	0	TRUE	FALSE	Gfi1=yes	Lsd1=yes
chr10:41449083-41452067	Zbtb24	ENSMUSG00000019826.10	0	FALSE	TRUE	Gfi1=yes	Lsd1=yes
chr10:41518169-41521284	Cd164	ENSMUSG00000019818.15	0	TRUE	FALSE	Gfi1=yes	Lsd1=yes
chr10:41518186-41520681	Cd164	ENSMUSG00000019818.15	0	FALSE	TRUE	Gfi1=yes	Lsd1=yes
chr10:41809014-41811676	Cep57l1	ENSMUSG00000019813.15	0	TRUE	FALSE	Gfi1=yes	Lsd1=yes
chr10:41808748-41811773	Cep57l1	ENSMUSG00000019813.15	0	FALSE	TRUE	Gfi1=yes	Lsd1=yes
chr10:41808752-41811183	Cep57l1	ENSMUSG00000019813.15	0	FALSE	FALSE	Gfi1=yes	Lsd1=yes
chr10:42273109-42279250	Foxo3	ENSMUSG00000048756.11	0	TRUE	FALSE	Gfi1=yes	Lsd1=yes
chr10:42273109-42279257	Foxo3	ENSMUSG00000048756.11	0	FALSE	TRUE	Gfi1=yes	Lsd1=yes
chr10:42273317-42279115	Foxo3	ENSMUSG00000048756.11	0	FALSE	FALSE	Gfi1=yes	Lsd1=yes
chr10:42501009-42503519	Snx3	ENSMUSG00000019804.12	0	TRUE	FALSE	Gfi1=yes	Lsd1=yes
chr10:42500811-42503793	Snx3	ENSMUSG00000019804.12	0	FALSE	TRUE	Gfi1=yes	Lsd1=yes
chr10:52416442-52418991	Nus1	ENSMUSG00000023068.14	0	TRUE	FALSE	Gfi1=yes	Lsd1=yes
chr10:52416485-52419191	Nus1	ENSMUSG00000023068.14	0	FALSE	TRUE	Gfi1=yes	Lsd1=yes
chr10:53595477-53599185	Mcm9	ENSMUSG00000058298.7	0	TRUE	FALSE	Gfi1=yes	Lsd1=yes
chr10:53627853-53630837	Mcm9	ENSMUSG00000058298.7	0	TRUE	FALSE	Gfi1=yes	Lsd1=yes
chr10:53595496-53598993	Mcm9	ENSMUSG00000058298.7	0	FALSE	TRUE	Gfi1=yes	Lsd1=yes
chr10:53628636-53631142	Mcm9	ENSMUSG00000058298.7	0	FALSE	TRUE	Gfi1=yes	Lsd1=yes
chr10:53596708-53598365	Mcm9	ENSMUSG00000058298.7	0	FALSE	FALSE	Gfi1=yes	Lsd1=yes
chr10:56227999-56229593	Tbc1d32	ENSMUSG00000038122.8	0	TRUE	FALSE	Gfi1=yes	Lsd1=yes
chr10:56114559-56116454	Tbc1d32	ENSMUSG00000038122.8	0	FALSE	TRUE	Gfi1=yes	Lsd1=yes
chr10:56227764-56229811	Tbc1d32	ENSMUSG00000038122.8	0	FALSE	TRUE	Gfi1=yes	Lsd1=yes
chr10:56114600-56116509	Tbc1d32	ENSMUSG00000038122.8	0	FALSE	FALSE	Gfi1=yes	Lsd1=yes
chr10:57530982-57533154	Serinc1	ENSMUSG00000019877.10	0	TRUE	FALSE	Gfi1=yes	Lsd1=yes
chr10:57531053-57533143	Serinc1	ENSMUSG00000019877.10	0	FALSE	TRUE	Gfi1=yes	Lsd1=yes
chr10:58322332-58324357	Lims1	ENSMUSG00000019920.17	0	TRUE	FALSE	Gfi1=yes	Lsd1=yes
chr10:58322312-58324468	Lims1	ENSMUSG00000019920.17	0	FALSE	TRUE	Gfi1=yes	Lsd1=yes
chr10:58445551-58447923	Ranbp2	ENSMUSG00000003226.6	0	TRUE	FALSE	Gfi1=yes	Lsd1=yes
chr10:58445440-58447940	Ranbp2	ENSMUSG00000003226.6	0	FALSE	TRUE	Gfi1=yes	Lsd1=yes
chr10:58496725-58498999	Ccdc138	ENSMUSG00000038010.8	0	TRUE	FALSE	Gfi1=yes	Lsd1=yes
chr10:58496772-58499239	Ccdc138	ENSMUSG00000038010.8	0	FALSE	TRUE	Gfi1=yes	Lsd1=yes
chr10:59322093-59324771	P4ha1	ENSMUSG00000019916.14	0	TRUE	FALSE	Gfi1=yes	Lsd1=yes
chr10:59322409-59324791	P4ha1	ENSMUSG00000019916.14	0	FALSE	TRUE	Gfi1=yes	Lsd1=yes
chr10:59322620-59324599	P4ha1	ENSMUSG00000019916.14	0	FALSE	FALSE	Gfi1=yes	Lsd1=yes
chr10:60276302-60280448	Psap	ENSMUSG00000004207.14	0	TRUE	FALSE	Gfi1=yes	Lsd1=yes
chr10:60276301-60280670	Psap	ENSMUSG00000004207.14	0	FALSE	TRUE	Gfi1=yes	Lsd1=yes
chr10:61475032-61477151	D830039M14Rik	ENSMUSG00000043126.4	0	TRUE	FALSE	Gfi1=yes	Lsd1=yes
chr10:61473636-61477040	D830039M14Rik	ENSMUSG00000043126.4	0	FALSE	TRUE	Gfi1=yes	Lsd1=yes
chr10:61694474-61697254	Tysnd1	ENSMUSG00000020087.4	0	TRUE	FALSE	Gfi1=yes	Lsd1=yes
chr10:61693690-61698051	Tysnd1	ENSMUSG00000020087.4	0	FALSE	TRUE	Gfi1=yes	Lsd1=yes
chr10:62337813-62341758	Hk1	ENSMUSG00000037012.18	0	TRUE	FALSE	Gfi1=yes	Lsd1=yes
chr10:62335002-62342061	Hk1	ENSMUSG00000037012.18	0	FALSE	TRUE	Gfi1=yes	Lsd1=yes
chr10:62485447-62487837	Vps26a	ENSMUSG00000020078.15	0	TRUE	FALSE	Gfi1=yes	Lsd1=yes
chr10:62485394-62488785	Vps26a	ENSMUSG00000020078.15	0	FALSE	TRUE	Gfi1=yes	Lsd1=yes
chr10:62791122-62793602	Ccar1	ENSMUSG00000020074.6	0	TRUE	FALSE	Gfi1=yes	Lsd1=yes
chr10:62790745-62793809	Ccar1	ENSMUSG00000020074.6	0	FALSE	TRUE	Gfi1=yes	Lsd1=yes
chr10:62946288-62948218	Slc25a16	ENSMUSG00000071253.8	0	TRUE	FALSE	Gfi1=yes	Lsd1=yes
chr10:62946403-62948229	Slc25a16	ENSMUSG00000071253.8	0	FALSE	TRUE	Gfi1=yes	Lsd1=yes
chr10:62946337-62948114	Slc25a16	ENSMUSG00000071253.8	0	FALSE	FALSE	Gfi1=yes	Lsd1=yes
chr10:63020920-63025947	Hnrnph3	ENSMUSG00000020069.16	0	TRUE	FALSE	Gfi1=yes	Lsd1=yes
chr10:63022229-63025836	Hnrnph3	ENSMUSG00000020069.16	0	FALSE	TRUE	Gfi1=yes	Lsd1=yes
chr10:63022499-63025243	Hnrnph3	ENSMUSG00000020069.16	0	FALSE	FALSE	Gfi1=yes	Lsd1=yes
chr10:63242491-63245004	1700120B22Rik	ENSMUSG00000045391.4	0	TRUE	FALSE	Gfi1=yes	Lsd1=yes
chr10:63242306-63245461	1700120B22Rik	ENSMUSG00000045391.4	0	FALSE	TRUE	Gfi1=yes	Lsd1=yes
chr10:63243196-63245542	1700120B22Rik	ENSMUSG00000045391.4	0	FALSE	FALSE	Gfi1=yes	Lsd1=yes
chr10:63428327-63430822	Ctnna3	ENSMUSG00000060843.11	0	TRUE	FALSE	Gfi1=yes	Lsd1=yes
chr10:63428227-63430951	Ctnna3	ENSMUSG00000060843.11	0	FALSE	TRUE	Gfi1=yes	Lsd1=yes
chr10:63428784-63430787	Ctnna3	ENSMUSG00000060843.11	0	FALSE	FALSE	Gfi1=yes	Lsd1=yes
chr10:63517039-63518026	Ctnna3	ENSMUSG00000060843.11	0	FALSE	FALSE	Gfi1=yes	Lsd1=yes
chr10:72654026-72656564	Zwint	ENSMUSG00000019923.13	0	TRUE	FALSE	Gfi1=yes	Lsd1=yes
chr10:72653982-72656638	Zwint	ENSMUSG00000019923.13	0	FALSE	TRUE	Gfi1=yes	Lsd1=yes
chr10:75763474-75765640	Cabin1	ENSMUSG00000020196.9	0	TRUE	FALSE	Gfi1=yes	Lsd1=yes
chr10:75702995-75705663	Cabin1	ENSMUSG00000020196.9	0	FALSE	TRUE	Gfi1=yes	Lsd1=yes
chr10:75762679-75765597	Cabin1	ENSMUSG00000020196.9	0	FALSE	TRUE	Gfi1=yes	Lsd1=yes
chr10:75666132-75669272	Cabin1	ENSMUSG00000020196.9	0	FALSE	FALSE	Gfi1=yes	Lsd1=yes
chr10:75703648-75705463	Cabin1	ENSMUSG00000020196.9	0	FALSE	FALSE	Gfi1=yes	Lsd1=yes
chr10:75935070-75938020	Chchd10	ENSMUSG00000049422.6	0	TRUE	FALSE	Gfi1=yes	Lsd1=yes
chr10:75934570-75938508	Chchd10	ENSMUSG00000049422.6	0	FALSE	TRUE	Gfi1=yes	Lsd1=yes
chr10:76468137-76470258	Ybey	ENSMUSG00000033126.4	0	TRUE	FALSE	Gfi1=yes	Lsd1=yes
chr10:76468148-76469987	Ybey	ENSMUSG00000033126.4	0	FALSE	TRUE	Gfi1=yes	Lsd1=yes
chr10:76530484-76532408	Lss	ENSMUSG00000033105.12	0	TRUE	FALSE	Gfi1=yes	Lsd1=yes
chr10:76530202-76533383	Lss	ENSMUSG00000033105.12	0	FALSE	TRUE	Gfi1=yes	Lsd1=yes
chr10:76960452-76962795	Pcbp3	ENSMUSG00000001120.15	0	TRUE	FALSE	Gfi1=yes	Lsd1=yes
chr10:76960486-76962958	Pcbp3	ENSMUSG00000001120.15	0	FALSE	TRUE	Gfi1=yes	Lsd1=yes
chr10:76882423-76883904	Pcbp3	ENSMUSG00000001120.15	0	FALSE	FALSE	Gfi1=yes	Lsd1=yes
chr10:77580525-77584151	Pttg1ip	ENSMUSG00000009291.12	0	TRUE	FALSE	Gfi1=yes	Lsd1=yes
chr10:77579984-77584456	Pttg1ip	ENSMUSG00000009291.12	0	FALSE	TRUE	Gfi1=yes	Lsd1=yes
chr10:77621255-77627347	Sumo3	ENSMUSG00000020265.15	0	TRUE	FALSE	Gfi1=yes	Lsd1=yes
chr10:77604166-77608769	Sumo3	ENSMUSG00000020265.15	0	FALSE	TRUE	Gfi1=yes	Lsd1=yes
chr10:77619823-77628250	Sumo3	ENSMUSG00000020265.15	0	FALSE	TRUE	Gfi1=yes	Lsd1=yes
chr10:78243221-78245818	Trappc10	ENSMUSG00000000374.7	0	TRUE	FALSE	Gfi1=yes	Lsd1=yes
chr10:78242963-78245797	Trappc10	ENSMUSG00000000374.7	0	FALSE	TRUE	Gfi1=yes	Lsd1=yes
chr10:78573700-78576454	Ilvbl	ENSMUSG00000032763.10	0	TRUE	FALSE	Gfi1=yes	Lsd1=yes
chr10:78573098-78577525	Ilvbl	ENSMUSG00000032763.10	0	FALSE	TRUE	Gfi1=yes	Lsd1=yes
chr10:79667867-79671216	Madcam1	ENSMUSG00000020310.8	0	TRUE	FALSE	Gfi1=yes	Lsd1=yes
chr10:79667618-79671688	Madcam1	ENSMUSG00000020310.8	0	FALSE	TRUE	Gfi1=yes	Lsd1=yes
chr10:79744964-79747799	Polrmt	ENSMUSG00000020329.12	0	TRUE	FALSE	Gfi1=yes	Lsd1=yes
chr10:79745010-79747805	Polrmt	ENSMUSG00000020329.12	0	FALSE	TRUE	Gfi1=yes	Lsd1=yes
chr10:79776267-79782581	Fstl3	ENSMUSG00000020325.10	0	TRUE	FALSE	Gfi1=yes	Lsd1=yes
chr10:79771830-79782632	Fstl3	ENSMUSG00000020325.10	0	FALSE	TRUE	Gfi1=yes	Lsd1=yes
chr10:79851516-79863618	E130317F20Rik	ENSMUSG00000091994.1	0	TRUE	FALSE	Gfi1=yes	Lsd1=yes
chr10:79851290-79867128	E130317F20Rik	ENSMUSG00000091994.1	0	FALSE	TRUE	Gfi1=yes	Lsd1=yes
chr10:79906069-79915583	Med16	ENSMUSG00000013833.15	0	TRUE	FALSE	Gfi1=yes	Lsd1=yes
chr10:79905942-79919388	Med16	ENSMUSG00000013833.15	0	FALSE	TRUE	Gfi1=yes	Lsd1=yes
chr10:80037796-80043334	Polr2e	ENSMUSG00000004667.18	0	TRUE	FALSE	Gfi1=yes	Lsd1=yes
chr10:80035021-80042135	Polr2e	ENSMUSG00000004667.18	0	FALSE	TRUE	Gfi1=yes	Lsd1=yes
chr10:80038937-80041855	Polr2e	ENSMUSG00000004667.18	0	FALSE	FALSE	Gfi1=yes	Lsd1=yes
chr10:80225312-80231025	Mum1	ENSMUSG00000020156.16	0	TRUE	FALSE	Gfi1=yes	Lsd1=yes
chr10:80224613-80230956	Mum1	ENSMUSG00000020156.16	0	FALSE	TRUE	Gfi1=yes	Lsd1=yes
chr10:80247497-80251084	Ndufs7	ENSMUSG00000020153.14	0	TRUE	FALSE	Gfi1=yes	Lsd1=yes
chr10:80247025-80251872	Ndufs7	ENSMUSG00000020153.14	0	FALSE	TRUE	Gfi1=yes	Lsd1=yes
chr10:80257481-80263734	Gamt	ENSMUSG00000020150.13	0	TRUE	FALSE	Gfi1=yes	Lsd1=yes
chr10:80257190-80265861	Gamt	ENSMUSG00000020150.13	0	FALSE	TRUE	Gfi1=yes	Lsd1=yes
chr10:80396405-80403094	Mbd3	ENSMUSG00000035478.14	0	TRUE	FALSE	Gfi1=yes	Lsd1=yes
chr10:80396238-80402936	Mbd3	ENSMUSG00000035478.14	0	FALSE	TRUE	Gfi1=yes	Lsd1=yes
chr10:80430904-80437227	Tcf3	ENSMUSG00000020167.14	0	TRUE	FALSE	Gfi1=yes	Lsd1=yes
chr10:80430885-80437821	Tcf3	ENSMUSG00000020167.14	0	FALSE	TRUE	Gfi1=yes	Lsd1=yes
chr10:80560030-80563044	Rexo1	ENSMUSG00000047417.17	0	TRUE	FALSE	Gfi1=yes	Lsd1=yes
chr10:80556070-80563169	Rexo1	ENSMUSG00000047417.17	0	FALSE	TRUE	Gfi1=yes	Lsd1=yes
chr10:80560757-80562325	Rexo1	ENSMUSG00000047417.17	0	FALSE	FALSE	Gfi1=yes	Lsd1=yes
chr10:80575087-80580644	Klf16	ENSMUSG00000035397.8	0	TRUE	FALSE	Gfi1=yes	Lsd1=yes
chr10:80567887-80580175	Klf16	ENSMUSG00000035397.8	0	FALSE	TRUE	Gfi1=yes	Lsd1=yes
chr10:80619401-80625372	Csnk1g2	ENSMUSG00000003345.15	0	TRUE	FALSE	Gfi1=yes	Lsd1=yes
chr10:80619333-80626527	Csnk1g2	ENSMUSG00000003345.15	0	FALSE	TRUE	Gfi1=yes	Lsd1=yes
chr10:80673077-80680899	Mknk2	ENSMUSG00000020190.13	0	TRUE	FALSE	Gfi1=yes	Lsd1=yes
chr10:80662030-80681163	Mknk2	ENSMUSG00000020190.13	0	FALSE	TRUE	Gfi1=yes	Lsd1=yes
chr10:80674856-80680054	Mknk2	ENSMUSG00000020190.13	0	FALSE	FALSE	Gfi1=yes	Lsd1=yes
chr10:80699747-80704158	Mob3a	ENSMUSG00000003348.9	0	TRUE	FALSE	Gfi1=yes	Lsd1=yes
chr10:80699613-80705000	Mob3a	ENSMUSG00000003348.9	0	FALSE	TRUE	Gfi1=yes	Lsd1=yes
chr10:80700590-80703492	Mob3a	ENSMUSG00000003348.9	0	FALSE	FALSE	Gfi1=yes	Lsd1=yes
chr10:80896266-80905419	Tmprss9	ENSMUSG00000059406.7	0	TRUE	FALSE	Gfi1=yes	Lsd1=yes
chr10:80896214-80903046	Tmprss9	ENSMUSG00000059406.7	0	FALSE	TRUE	Gfi1=yes	Lsd1=yes
chr10:81036524-81038119	Slc39a3	ENSMUSG00000046822.12	0	TRUE	FALSE	Gfi1=yes	Lsd1=yes
chr10:81036148-81038489	Slc39a3	ENSMUSG00000046822.12	0	FALSE	TRUE	Gfi1=yes	Lsd1=yes
chr10:81068599-81071550	Thop1	ENSMUSG00000004929.12	0	TRUE	FALSE	Gfi1=yes	Lsd1=yes
chr10:81067920-81075081	Thop1	ENSMUSG00000004929.12	0	FALSE	TRUE	Gfi1=yes	Lsd1=yes
chr10:81172191-81185657	Eef2	ENSMUSG00000034994.9	0	TRUE	FALSE	Gfi1=yes	Lsd1=yes
chr10:81172124-81185647	Eef2	ENSMUSG00000034994.9	0	FALSE	TRUE	Gfi1=yes	Lsd1=yes
chr10:81256206-81269965	Matk	ENSMUSG00000004933.17	0	TRUE	FALSE	Gfi1=yes	Lsd1=yes
chr10:81256247-81270094	Matk	ENSMUSG00000004933.17	0	FALSE	TRUE	Gfi1=yes	Lsd1=yes
chr10:81309721-81327286	Pip5k1c	ENSMUSG00000034902.17	0	TRUE	FALSE	Gfi1=yes	Lsd1=yes
chr10:81311985-81326139	Pip5k1c	ENSMUSG00000034902.17	0	FALSE	TRUE	Gfi1=yes	Lsd1=yes
chr10:81648402-81650169	Gm10778	ENSMUSG00000096856.7	0	TRUE	FALSE	Gfi1=yes	Lsd1=yes
chr10:81648035-81650190	Gm10778	ENSMUSG00000096856.7	0	FALSE	TRUE	Gfi1=yes	Lsd1=yes
chr10:81863194-81864925	Gm4767	ENSMUSG00000094076.7	36703	TRUE	FALSE	Gfi1=yes	Lsd1=yes
chr10:81863146-81864893	Gm4767	ENSMUSG00000094076.7	36655	FALSE	TRUE	Gfi1=yes	Lsd1=yes
chr10:81996377-81997971	Zfp873	ENSMUSG00000061371.6	60445	TRUE	FALSE	Gfi1=yes	Lsd1=yes
chr10:82047358-82049030	Zfp873	ENSMUSG00000061371.6	9386	TRUE	FALSE	Gfi1=yes	Lsd1=yes
chr10:81996313-81997911	Zfp873	ENSMUSG00000061371.6	60505	FALSE	TRUE	Gfi1=yes	Lsd1=yes
chr10:82047666-82048971	Zfp873	ENSMUSG00000061371.6	9445	FALSE	FALSE	Gfi1=yes	Lsd1=yes
chr10:82621368-82624271	1190007I07Rik	ENSMUSG00000063320.11	0	TRUE	FALSE	Gfi1=yes	Lsd1=yes
chr10:82621465-82624146	1190007I07Rik	ENSMUSG00000063320.11	0	FALSE	TRUE	Gfi1=yes	Lsd1=yes
chr10:82698273-82700222	Hcfc2	ENSMUSG00000020246.13	0	TRUE	FALSE	Gfi1=yes	Lsd1=yes
chr10:82698018-82700294	Hcfc2	ENSMUSG00000020246.13	0	FALSE	TRUE	Gfi1=yes	Lsd1=yes
chr10:82857782-82861323	Txnrd1	ENSMUSG00000020250.9	0	TRUE	FALSE	Gfi1=yes	Lsd1=yes
chr10:82857846-82864667	Txnrd1	ENSMUSG00000020250.9	0	FALSE	TRUE	Gfi1=yes	Lsd1=yes
chr10:83543082-83544821	A230046K03Rik	ENSMUSG00000034560.5	0	TRUE	FALSE	Gfi1=yes	Lsd1=yes
chr10:83543066-83544951	A230046K03Rik	ENSMUSG00000034560.5	0	FALSE	TRUE	Gfi1=yes	Lsd1=yes
chr10:84575531-84578744	Tcp11l2	ENSMUSG00000020034.7	0	TRUE	FALSE	Gfi1=yes	Lsd1=yes
chr10:84575666-84579129	Tcp11l2	ENSMUSG00000020034.7	0	FALSE	TRUE	Gfi1=yes	Lsd1=yes
chr10:84575781-84578558	Tcp11l2	ENSMUSG00000020034.7	0	FALSE	FALSE	Gfi1=yes	Lsd1=yes
chr10:84621342-84623677	Gm17249	ENSMUSG00000097309.1	0	TRUE	FALSE	Gfi1=yes	Lsd1=yes
chr10:84621310-84623696	Gm17249	ENSMUSG00000097309.1	0	FALSE	TRUE	Gfi1=yes	Lsd1=yes
chr10:84621482-84623134	Gm17249	ENSMUSG00000097309.1	0	FALSE	FALSE	Gfi1=yes	Lsd1=yes
chr10:86021226-86022868	A230060F14Rik	ENSMUSG00000097692.2	0	TRUE	FALSE	Gfi1=yes	Lsd1=yes
chr10:86021116-86023052	A230060F14Rik	ENSMUSG00000097692.2	0	FALSE	TRUE	Gfi1=yes	Lsd1=yes
chr10:86021302-86022936	A230060F14Rik	ENSMUSG00000097692.2	0	FALSE	FALSE	Gfi1=yes	Lsd1=yes
chr10:86704020-86707293	Hsp90b1	ENSMUSG00000020048.13	0	TRUE	FALSE	Gfi1=yes	Lsd1=yes
chr10:86703505-86707243	Hsp90b1	ENSMUSG00000020048.13	0	FALSE	TRUE	Gfi1=yes	Lsd1=yes
chr10:86777596-86780436	Nt5dc3	ENSMUSG00000054027.7	0	TRUE	FALSE	Gfi1=yes	Lsd1=yes
chr10:86777587-86780394	Nt5dc3	ENSMUSG00000054027.7	0	FALSE	TRUE	Gfi1=yes	Lsd1=yes
chr10:88730120-88732622	Gm4925	ENSMUSG00000069540.4	0	TRUE	FALSE	Gfi1=yes	Lsd1=yes
chr10:88730048-88732590	Gm4925	ENSMUSG00000069540.4	0	FALSE	TRUE	Gfi1=yes	Lsd1=yes
chr10:88825872-88827461	Utp20	ENSMUSG00000004356.7	0	TRUE	FALSE	Gfi1=yes	Lsd1=yes
chr10:88825792-88827499	Utp20	ENSMUSG00000004356.7	0	FALSE	TRUE	Gfi1=yes	Lsd1=yes
chr10:89731017-89733037	Actr6	ENSMUSG00000019948.3	0	TRUE	FALSE	Gfi1=yes	Lsd1=yes
chr10:89731280-89732993	Actr6	ENSMUSG00000019948.3	0	FALSE	TRUE	Gfi1=yes	Lsd1=yes
chr10:93452572-93454447	Lta4h	ENSMUSG00000015889.7	0	TRUE	FALSE	Gfi1=yes	Lsd1=yes
chr10:93452568-93454492	Lta4h	ENSMUSG00000015889.7	0	FALSE	TRUE	Gfi1=yes	Lsd1=yes
chr10:93452641-93454238	Lta4h	ENSMUSG00000015889.7	0	FALSE	FALSE	Gfi1=yes	Lsd1=yes
chr10:94034674-94037665	Vezt	ENSMUSG00000036099.16	0	TRUE	FALSE	Gfi1=yes	Lsd1=yes
chr10:94034635-94037107	Vezt	ENSMUSG00000036099.16	0	FALSE	TRUE	Gfi1=yes	Lsd1=yes
chr10:94687488-94689670	Cep83os	ENSMUSG00000097164.1	0	TRUE	FALSE	Gfi1=yes	Lsd1=yes
chr10:94687536-94689747	Cep83os	ENSMUSG00000097164.1	0	FALSE	TRUE	Gfi1=yes	Lsd1=yes
chr10:98913463-98916964	Atp2b1	ENSMUSG00000019943.9	0	TRUE	FALSE	Gfi1=yes	Lsd1=yes
chr10:98913407-98917202	Atp2b1	ENSMUSG00000019943.9	0	FALSE	TRUE	Gfi1=yes	Lsd1=yes
chr10:98913425-98916097	Atp2b1	ENSMUSG00000019943.9	0	FALSE	FALSE	Gfi1=yes	Lsd1=yes
chr10:100486233-100488237	Tmtc3	ENSMUSG00000036676.14	0	TRUE	FALSE	Gfi1=yes	Lsd1=yes
chr10:100486209-100488369	Tmtc3	ENSMUSG00000036676.14	0	FALSE	TRUE	Gfi1=yes	Lsd1=yes
chr10:105840580-105842286	Mettl25	ENSMUSG00000036009.16	0	TRUE	FALSE	Gfi1=yes	Lsd1=yes
chr10:105839518-105842430	Mettl25	ENSMUSG00000036009.16	0	FALSE	TRUE	Gfi1=yes	Lsd1=yes
chr10:108330804-108334208	Pawr	ENSMUSG00000035873.7	0	TRUE	FALSE	Gfi1=yes	Lsd1=yes
chr10:108330756-108334324	Pawr	ENSMUSG00000035873.7	0	FALSE	TRUE	Gfi1=yes	Lsd1=yes
chr10:111163668-111166370	Osbpl8	ENSMUSG00000020189.13	0	TRUE	FALSE	Gfi1=yes	Lsd1=yes
chr10:111162960-111166223	Osbpl8	ENSMUSG00000020189.13	0	FALSE	TRUE	Gfi1=yes	Lsd1=yes
chr10:111163810-111165870	Osbpl8	ENSMUSG00000020189.13	0	FALSE	FALSE	Gfi1=yes	Lsd1=yes
chr10:111297771-111299523	Bbs10	ENSMUSG00000035759.3	0	TRUE	FALSE	Gfi1=yes	Lsd1=yes
chr10:111297725-111300095	Bbs10	ENSMUSG00000035759.3	0	FALSE	TRUE	Gfi1=yes	Lsd1=yes
chr10:115249040-115253003	Tbc1d15	ENSMUSG00000020130.8	0	TRUE	FALSE	Gfi1=yes	Lsd1=yes
chr10:115249233-115252967	Tbc1d15	ENSMUSG00000020130.8	0	FALSE	TRUE	Gfi1=yes	Lsd1=yes
chr10:115312310-115316925	Rab21	ENSMUSG00000020132.9	0	TRUE	FALSE	Gfi1=yes	Lsd1=yes
chr10:115313033-115316958	Rab21	ENSMUSG00000020132.9	0	FALSE	TRUE	Gfi1=yes	Lsd1=yes
chr10:115361541-115363686	Tmem19	ENSMUSG00000069520.5	0	TRUE	FALSE	Gfi1=yes	Lsd1=yes
chr10:115360883-115363470	Tmem19	ENSMUSG00000069520.5	0	FALSE	TRUE	Gfi1=yes	Lsd1=yes
chr10:117062586-117064593	Cct2	ENSMUSG00000034024.7	0	TRUE	FALSE	Gfi1=yes	Lsd1=yes
chr10:117062465-117065157	Cct2	ENSMUSG00000034024.7	0	FALSE	TRUE	Gfi1=yes	Lsd1=yes
chr10:117223578-117225675	Yeats4	ENSMUSG00000020171.7	0	TRUE	FALSE	Gfi1=yes	Lsd1=yes
chr10:117223294-117225616	Yeats4	ENSMUSG00000020171.7	0	FALSE	TRUE	Gfi1=yes	Lsd1=yes
chr10:117791738-117794040	Nup107	ENSMUSG00000052798.12	0	TRUE	FALSE	Gfi1=yes	Lsd1=yes
chr10:117791732-117794258	Nup107	ENSMUSG00000052798.12	0	FALSE	TRUE	Gfi1=yes	Lsd1=yes
chr10:118141083-118142790	Mdm1	ENSMUSG00000020212.13	0	TRUE	FALSE	Gfi1=yes	Lsd1=yes
chr10:118102751-118104452	Mdm1	ENSMUSG00000020212.13	37334	FALSE	TRUE	Gfi1=yes	Lsd1=yes
chr10:118140882-118142775	Mdm1	ENSMUSG00000020212.13	0	FALSE	TRUE	Gfi1=yes	Lsd1=yes
chr10:118867108-118870852	Dyrk2	ENSMUSG00000028630.8	0	TRUE	FALSE	Gfi1=yes	Lsd1=yes
chr10:118866880-118871007	Dyrk2	ENSMUSG00000028630.8	0	FALSE	TRUE	Gfi1=yes	Lsd1=yes
chr10:119238018-119241426	Cand1	ENSMUSG00000020114.12	0	TRUE	FALSE	Gfi1=yes	Lsd1=yes
chr10:119237952-119241494	Cand1	ENSMUSG00000020114.12	0	FALSE	TRUE	Gfi1=yes	Lsd1=yes
chr10:120111674-120113722	Helb	ENSMUSG00000020228.11	0	TRUE	FALSE	Gfi1=yes	Lsd1=yes
chr10:120111293-120113858	Helb	ENSMUSG00000020228.11	0	FALSE	TRUE	Gfi1=yes	Lsd1=yes
chr10:120226270-120229045	Llph	ENSMUSG00000020224.14	0	TRUE	FALSE	Gfi1=yes	Lsd1=yes
chr10:120226131-120228682	Llph	ENSMUSG00000020224.14	0	FALSE	TRUE	Gfi1=yes	Lsd1=yes
chr10:120976735-120980154	Lemd3	ENSMUSG00000048661.14	0	TRUE	FALSE	Gfi1=yes	Lsd1=yes
chr10:120976758-120980522	Lemd3	ENSMUSG00000048661.14	0	FALSE	TRUE	Gfi1=yes	Lsd1=yes
chr10:121032824-121034944	Wif1	ENSMUSG00000020218.11	0	TRUE	FALSE	Gfi1=yes	Lsd1=yes
chr10:121032860-121034865	Wif1	ENSMUSG00000020218.11	0	FALSE	TRUE	Gfi1=yes	Lsd1=yes
chr10:121584977-121588379	Tbk1	ENSMUSG00000020115.2	0	TRUE	FALSE	Gfi1=yes	Lsd1=yes
chr10:121584861-121588279	Tbk1	ENSMUSG00000020115.2	0	FALSE	TRUE	Gfi1=yes	Lsd1=yes
chr10:121585840-121587500	Tbk1	ENSMUSG00000020115.2	0	FALSE	FALSE	Gfi1=yes	Lsd1=yes
chr10:127040471-127043950	Mettl21b	ENSMUSG00000080115.3	0	TRUE	FALSE	Gfi1=yes	Lsd1=yes
chr10:127040361-127043365	Mettl21b	ENSMUSG00000080115.3	0	FALSE	TRUE	Gfi1=yes	Lsd1=yes
chr10:127059628-127067312	2018-03-09	ENSMUSG00000040502.5	0	TRUE	FALSE	Gfi1=yes	Lsd1=yes
chr10:127059515-127072461	2018-03-09	ENSMUSG00000040502.5	0	FALSE	TRUE	Gfi1=yes	Lsd1=yes
chr10:127210001-127212234	Pip4k2c	ENSMUSG00000025417.7	0	TRUE	FALSE	Gfi1=yes	Lsd1=yes
chr10:127210193-127212339	Pip4k2c	ENSMUSG00000025417.7	0	FALSE	TRUE	Gfi1=yes	Lsd1=yes
chr10:127309855-127312891	Mars	ENSMUSG00000040354.14	0	TRUE	FALSE	Gfi1=yes	Lsd1=yes
chr10:127309626-127314270	Mars	ENSMUSG00000040354.14	0	FALSE	TRUE	Gfi1=yes	Lsd1=yes
chr10:127335851-127343055	Gli1	ENSMUSG00000025407.6	0	TRUE	FALSE	Gfi1=yes	Lsd1=yes
chr10:127336096-127343732	Gli1	ENSMUSG00000025407.6	0	FALSE	TRUE	Gfi1=yes	Lsd1=yes
chr10:127676145-127678739	Tmem194	ENSMUSG00000040195.11	0	TRUE	FALSE	Gfi1=yes	Lsd1=yes
chr10:127673797-127678442	Tmem194	ENSMUSG00000040195.11	0	FALSE	TRUE	Gfi1=yes	Lsd1=yes
chr10:128034509-128037598	Naca	ENSMUSG00000061315.13	0	TRUE	FALSE	Gfi1=yes	Lsd1=yes
chr10:128034519-128038229	Naca	ENSMUSG00000061315.13	0	FALSE	TRUE	Gfi1=yes	Lsd1=yes
chr10:128057682-128061466	Ptges3	ENSMUSG00000071072.12	0	TRUE	FALSE	Gfi1=yes	Lsd1=yes
chr10:128057064-128061027	Ptges3	ENSMUSG00000071072.12	0	FALSE	TRUE	Gfi1=yes	Lsd1=yes
chr10:128193255-128195822	Gls2	ENSMUSG00000044005.13	0	TRUE	FALSE	Gfi1=yes	Lsd1=yes
chr10:128209234-128213862	Gls2	ENSMUSG00000044005.13	0	TRUE	FALSE	Gfi1=yes	Lsd1=yes
chr10:128209553-128213933	Gls2	ENSMUSG00000044005.13	0	FALSE	TRUE	Gfi1=yes	Lsd1=yes
chr10:128231358-128233240	Mip	ENSMUSG00000025389.7	0	TRUE	FALSE	Gfi1=yes	Lsd1=yes
chr10:128230549-128233845	Mip	ENSMUSG00000025389.7	0	FALSE	TRUE	Gfi1=yes	Lsd1=yes
chr10:128497793-128500166	Myl6b	ENSMUSG00000039824.3	0	TRUE	FALSE	Gfi1=yes	Lsd1=yes
chr10:128495906-128500111	Myl6b	ENSMUSG00000039824.3	0	FALSE	TRUE	Gfi1=yes	Lsd1=yes
chr10:128523869-128527201	Esyt1	ENSMUSG00000025366.7	0	TRUE	FALSE	Gfi1=yes	Lsd1=yes
chr10:128523779-128527310	Esyt1	ENSMUSG00000025366.7	0	FALSE	TRUE	Gfi1=yes	Lsd1=yes
chr10:128564535-128567048	Pa2g4	ENSMUSG00000025364.12	0	TRUE	FALSE	Gfi1=yes	Lsd1=yes
chr10:128564373-128567082	Pa2g4	ENSMUSG00000025364.12	0	FALSE	TRUE	Gfi1=yes	Lsd1=yes
chr10:128695150-128698010	Rab5b	ENSMUSG00000000711.2	0	TRUE	FALSE	Gfi1=yes	Lsd1=yes
chr10:128695211-128697409	Rab5b	ENSMUSG00000000711.2	0	FALSE	TRUE	Gfi1=yes	Lsd1=yes
chr10:128820711-128823385	Ormdl2	ENSMUSG00000025353.4	0	TRUE	FALSE	Gfi1=yes	Lsd1=yes
chr10:128820576-128823643	Ormdl2	ENSMUSG00000025353.4	0	FALSE	TRUE	Gfi1=yes	Lsd1=yes
chr11:3330173-3333958	Gm12592	ENSMUSG00000053263.3	0	TRUE	FALSE	Gfi1=yes	Lsd1=yes
chr11:3329384-3334629	Gm12592	ENSMUSG00000053263.3	0	FALSE	TRUE	Gfi1=yes	Lsd1=yes
chr11:3330268-3333685	Gm12592	ENSMUSG00000053263.3	0	FALSE	FALSE	Gfi1=yes	Lsd1=yes
chr11:3407885-3409896	Limk2	ENSMUSG00000020451.17	0	TRUE	FALSE	Gfi1=yes	Lsd1=yes
chr11:3407898-3409858	Limk2	ENSMUSG00000020451.17	0	FALSE	TRUE	Gfi1=yes	Lsd1=yes
chr11:3408314-3409792	Limk2	ENSMUSG00000020451.17	0	FALSE	FALSE	Gfi1=yes	Lsd1=yes
chr11:4159636-4161804	Ccdc157	ENSMUSG00000051427.14	0	TRUE	FALSE	Gfi1=yes	Lsd1=yes
chr11:4158735-4161818	Ccdc157	ENSMUSG00000051427.14	0	FALSE	TRUE	Gfi1=yes	Lsd1=yes
chr11:4636989-4638702	Ascc2	ENSMUSG00000020412.16	0	TRUE	FALSE	Gfi1=yes	Lsd1=yes
chr11:4636723-4638750	Ascc2	ENSMUSG00000020412.16	0	FALSE	TRUE	Gfi1=yes	Lsd1=yes
chr11:4660143-4663133	Ascc2	ENSMUSG00000020412.16	0	FALSE	FALSE	Gfi1=yes	Lsd1=yes
chr11:5096609-5102104	Ewsr1	ENSMUSG00000009079.16	0	TRUE	FALSE	Gfi1=yes	Lsd1=yes
chr11:5095669-5102160	Ewsr1	ENSMUSG00000009079.16	0	FALSE	TRUE	Gfi1=yes	Lsd1=yes
chr11:5761400-5763518	Urgcp	ENSMUSG00000049680.17	0	TRUE	FALSE	Gfi1=yes	Lsd1=yes
chr11:5761287-5763074	Urgcp	ENSMUSG00000049680.17	0	FALSE	TRUE	Gfi1=yes	Lsd1=yes
chr11:5731844-5733196	Urgcp	ENSMUSG00000049680.17	0	FALSE	FALSE	Gfi1=yes	Lsd1=yes
chr11:5787332-5790189	Dbnl	ENSMUSG00000020476.14	0	TRUE	FALSE	Gfi1=yes	Lsd1=yes
chr11:5787154-5789924	Dbnl	ENSMUSG00000020476.14	0	FALSE	TRUE	Gfi1=yes	Lsd1=yes
chr11:6290704-6293179	Ogdh	ENSMUSG00000020456.17	0	TRUE	FALSE	Gfi1=yes	Lsd1=yes
chr11:6289880-6293308	Ogdh	ENSMUSG00000020456.17	0	FALSE	TRUE	Gfi1=yes	Lsd1=yes
chr11:6443247-6445226	H2afv	ENSMUSG00000041126.16	0	TRUE	FALSE	Gfi1=yes	Lsd1=yes
chr11:6443132-6445367	H2afv	ENSMUSG00000041126.16	0	FALSE	TRUE	Gfi1=yes	Lsd1=yes
chr11:6476029-6476930	Gm11973	ENSMUSG00000086839.7	0	TRUE	FALSE	Gfi1=yes	Lsd1=yes
chr11:6476002-6477384	Gm11973	ENSMUSG00000086839.7	0	FALSE	TRUE	Gfi1=yes	Lsd1=yes
chr11:6479803-6482535	Gm11973	ENSMUSG00000086839.7	0	FALSE	FALSE	Gfi1=yes	Lsd1=yes
chr11:6525420-6530564	Gm11974	ENSMUSG00000085156.7	0	TRUE	FALSE	Gfi1=yes	Lsd1=yes
chr11:6523128-6530474	Gm11974	ENSMUSG00000085156.7	0	FALSE	TRUE	Gfi1=yes	Lsd1=yes
chr11:6623319-6627237	Tbrg4	ENSMUSG00000000384.15	0	TRUE	FALSE	Gfi1=yes	Lsd1=yes
chr11:6623420-6627792	Tbrg4	ENSMUSG00000000384.15	0	FALSE	TRUE	Gfi1=yes	Lsd1=yes
chr11:17158472-17161885	Ppp3r1	ENSMUSG00000033953.10	0	TRUE	FALSE	Gfi1=yes	Lsd1=yes
chr11:17158378-17160814	Ppp3r1	ENSMUSG00000033953.10	0	FALSE	TRUE	Gfi1=yes	Lsd1=yes
chr11:17210524-17212851	Wdr92	ENSMUSG00000078970.5	0	TRUE	FALSE	Gfi1=yes	Lsd1=yes
chr11:17210369-17212736	Wdr92	ENSMUSG00000078970.5	0	FALSE	TRUE	Gfi1=yes	Lsd1=yes
chr11:17256652-17258523	C1d	ENSMUSG00000000581.8	0	TRUE	FALSE	Gfi1=yes	Lsd1=yes
chr11:17256469-17258695	C1d	ENSMUSG00000000581.8	0	FALSE	TRUE	Gfi1=yes	Lsd1=yes
chr11:20111921-20113910	Actr2	ENSMUSG00000020152.7	0	TRUE	FALSE	Gfi1=yes	Lsd1=yes
chr11:20111832-20114504	Actr2	ENSMUSG00000020152.7	0	FALSE	TRUE	Gfi1=yes	Lsd1=yes
chr11:20200239-20202523	Rab1a	ENSMUSG00000020149.17	0	TRUE	FALSE	Gfi1=yes	Lsd1=yes
chr11:20200220-20203303	Rab1a	ENSMUSG00000020149.17	0	FALSE	TRUE	Gfi1=yes	Lsd1=yes
chr11:20331238-20333696	Slc1a4	ENSMUSG00000020142.12	0	TRUE	FALSE	Gfi1=yes	Lsd1=yes
chr11:20331309-20334294	Slc1a4	ENSMUSG00000020142.12	0	FALSE	TRUE	Gfi1=yes	Lsd1=yes
chr11:20541370-20544303	Sertad2	ENSMUSG00000049800.13	0	TRUE	FALSE	Gfi1=yes	Lsd1=yes
chr11:20630920-20633521	Sertad2	ENSMUSG00000049800.13	0	TRUE	FALSE	Gfi1=yes	Lsd1=yes
chr11:20541186-20544396	Sertad2	ENSMUSG00000049800.13	0	FALSE	TRUE	Gfi1=yes	Lsd1=yes
chr11:20630770-20633605	Sertad2	ENSMUSG00000049800.13	0	FALSE	TRUE	Gfi1=yes	Lsd1=yes
chr11:20658943-20660079	Sertad2	ENSMUSG00000049800.13	5921	FALSE	FALSE	Gfi1=yes	Lsd1=yes
chr11:21570849-21573000	Mdh1	ENSMUSG00000020321.15	0	TRUE	FALSE	Gfi1=yes	Lsd1=yes
chr11:21570698-21573042	Mdh1	ENSMUSG00000020321.15	0	FALSE	TRUE	Gfi1=yes	Lsd1=yes
chr11:22511806-22513381	Tmem17	ENSMUSG00000049904.7	0	TRUE	FALSE	Gfi1=yes	Lsd1=yes
chr11:22511310-22513397	Tmem17	ENSMUSG00000049904.7	0	FALSE	TRUE	Gfi1=yes	Lsd1=yes
chr11:22980224-22982985	Gm28048	ENSMUSG00000098650.1	0	TRUE	FALSE	Gfi1=yes	Lsd1=yes
chr11:22980889-22982907	Gm28048	ENSMUSG00000098650.1	0	FALSE	TRUE	Gfi1=yes	Lsd1=yes
chr11:22977701-22979843	Gm28048	ENSMUSG00000098650.1	0	FALSE	FALSE	Gfi1=yes	Lsd1=yes
chr11:22979958-22982811	Gm28048	ENSMUSG00000098650.1	0	FALSE	FALSE	Gfi1=yes	Lsd1=yes
chr11:22989423-22992223	Cct4	ENSMUSG00000007739.10	0	TRUE	FALSE	Gfi1=yes	Lsd1=yes
chr11:22989662-22992092	Cct4	ENSMUSG00000007739.10	0	FALSE	TRUE	Gfi1=yes	Lsd1=yes
chr11:22989924-22991518	Cct4	ENSMUSG00000007739.10	0	FALSE	FALSE	Gfi1=yes	Lsd1=yes
chr11:23006811-23009029	Fam161a	ENSMUSG00000049811.16	0	TRUE	FALSE	Gfi1=yes	Lsd1=yes
chr11:23006588-23009024	Fam161a	ENSMUSG00000049811.16	0	FALSE	TRUE	Gfi1=yes	Lsd1=yes
chr11:23496179-23498892	Ahsa2	ENSMUSG00000020288.13	0	TRUE	FALSE	Gfi1=yes	Lsd1=yes
chr11:23496140-23499075	Ahsa2	ENSMUSG00000020288.13	0	FALSE	TRUE	Gfi1=yes	Lsd1=yes
chr11:23496992-23498902	Ahsa2	ENSMUSG00000020288.13	0	FALSE	FALSE	Gfi1=yes	Lsd1=yes
chr11:23632612-23634599	0610010F05Rik	ENSMUSG00000042208.15	0	TRUE	FALSE	Gfi1=yes	Lsd1=yes
chr11:23632684-23634965	0610010F05Rik	ENSMUSG00000042208.15	0	FALSE	TRUE	Gfi1=yes	Lsd1=yes
chr11:23664451-23667714	Pex13	ENSMUSG00000020283.5	0	TRUE	FALSE	Gfi1=yes	Lsd1=yes
chr11:23664526-23667723	Pex13	ENSMUSG00000020283.5	0	FALSE	TRUE	Gfi1=yes	Lsd1=yes
chr11:29130050-29131678	Pnpt1	ENSMUSG00000020464.15	0	TRUE	FALSE	Gfi1=yes	Lsd1=yes
chr11:29129948-29131645	Pnpt1	ENSMUSG00000020464.15	0	FALSE	TRUE	Gfi1=yes	Lsd1=yes
chr11:29171424-29174037	A630052C17Rik	ENSMUSG00000086725.1	0	TRUE	FALSE	Gfi1=yes	Lsd1=yes
chr11:29171330-29174006	A630052C17Rik	ENSMUSG00000086725.1	0	FALSE	TRUE	Gfi1=yes	Lsd1=yes
chr11:29246295-29248618	Cfap36	ENSMUSG00000020462.14	0	TRUE	FALSE	Gfi1=yes	Lsd1=yes
chr11:29246133-29248770	Cfap36	ENSMUSG00000020462.14	0	FALSE	TRUE	Gfi1=yes	Lsd1=yes
chr11:29372822-29374708	Ccdc88a	ENSMUSG00000032740.16	0	TRUE	FALSE	Gfi1=yes	Lsd1=yes
chr11:29372785-29374725	Ccdc88a	ENSMUSG00000032740.16	0	FALSE	TRUE	Gfi1=yes	Lsd1=yes
chr11:29525643-29527175	Mtif2	ENSMUSG00000020459.14	0	TRUE	FALSE	Gfi1=yes	Lsd1=yes
chr11:29525552-29527217	Mtif2	ENSMUSG00000020459.14	0	FALSE	TRUE	Gfi1=yes	Lsd1=yes
chr11:29525772-29527059	Mtif2	ENSMUSG00000020459.14	0	FALSE	FALSE	Gfi1=yes	Lsd1=yes
chr11:29546799-29549306	Rps27a	ENSMUSG00000020460.15	0	TRUE	FALSE	Gfi1=yes	Lsd1=yes
chr11:29546943-29550174	Rps27a	ENSMUSG00000020460.15	0	FALSE	TRUE	Gfi1=yes	Lsd1=yes
chr11:29691898-29694765	Rtn4	ENSMUSG00000020458.16	0	TRUE	FALSE	Gfi1=yes	Lsd1=yes
chr11:29691691-29694680	Rtn4	ENSMUSG00000020458.16	0	FALSE	TRUE	Gfi1=yes	Lsd1=yes
chr11:31869432-31871889	Cpeb4	ENSMUSG00000020300.14	321	TRUE	FALSE	Gfi1=yes	Lsd1=yes
chr11:31869460-31871866	Cpeb4	ENSMUSG00000020300.14	344	FALSE	TRUE	Gfi1=yes	Lsd1=yes
chr11:32641412-32644179	Fbxw11	ENSMUSG00000020271.17	0	TRUE	FALSE	Gfi1=yes	Lsd1=yes
chr11:32641300-32644117	Fbxw11	ENSMUSG00000020271.17	0	FALSE	TRUE	Gfi1=yes	Lsd1=yes
chr11:33161518-33164217	Npm1	ENSMUSG00000057113.13	0	TRUE	FALSE	Gfi1=yes	Lsd1=yes
chr11:33161711-33164349	Npm1	ENSMUSG00000057113.13	0	FALSE	TRUE	Gfi1=yes	Lsd1=yes
chr11:35833119-35835383	Rars	ENSMUSG00000018848.4	0	TRUE	FALSE	Gfi1=yes	Lsd1=yes
chr11:35832849-35835389	Rars	ENSMUSG00000018848.4	0	FALSE	TRUE	Gfi1=yes	Lsd1=yes
chr11:40689146-40695487	Mat2b	ENSMUSG00000042032.13	0	TRUE	FALSE	Gfi1=yes	Lsd1=yes
chr11:40689156-40695786	Mat2b	ENSMUSG00000042032.13	0	FALSE	TRUE	Gfi1=yes	Lsd1=yes
chr11:43527640-43530600	Ccnjl	ENSMUSG00000044707.7	0	TRUE	FALSE	Gfi1=yes	Lsd1=yes
chr11:43527648-43530718	Ccnjl	ENSMUSG00000044707.7	0	FALSE	TRUE	Gfi1=yes	Lsd1=yes
chr11:43517341-43518400	Ccnjl	ENSMUSG00000044707.7	10383	FALSE	FALSE	Gfi1=yes	Lsd1=yes
chr11:43681019-43683217	Pwwp2a	ENSMUSG00000044950.7	0	TRUE	FALSE	Gfi1=yes	Lsd1=yes
chr11:43680543-43683917	Pwwp2a	ENSMUSG00000044950.7	0	FALSE	TRUE	Gfi1=yes	Lsd1=yes
chr11:43746888-43748621	Ttc1	ENSMUSG00000041278.10	0	TRUE	FALSE	Gfi1=yes	Lsd1=yes
chr11:43746905-43748725	Ttc1	ENSMUSG00000041278.10	0	FALSE	TRUE	Gfi1=yes	Lsd1=yes
chr11:48815423-48818961	Trim41	ENSMUSG00000040365.14	0	TRUE	FALSE	Gfi1=yes	Lsd1=yes
chr11:48815251-48819618	Trim41	ENSMUSG00000040365.14	0	FALSE	TRUE	Gfi1=yes	Lsd1=yes
chr11:48816718-48818118	Trim41	ENSMUSG00000040365.14	0	FALSE	FALSE	Gfi1=yes	Lsd1=yes
chr11:49202357-49204745	Zfp62	ENSMUSG00000046311.13	0	TRUE	FALSE	Gfi1=yes	Lsd1=yes
chr11:49201917-49204640	Zfp62	ENSMUSG00000046311.13	0	FALSE	TRUE	Gfi1=yes	Lsd1=yes
chr11:49202026-49204634	Zfp62	ENSMUSG00000046311.13	0	FALSE	FALSE	Gfi1=yes	Lsd1=yes
chr11:49711550-49714115	Cnot6	ENSMUSG00000020362.13	0	TRUE	FALSE	Gfi1=yes	Lsd1=yes
chr11:49711687-49714723	Cnot6	ENSMUSG00000020362.13	0	FALSE	TRUE	Gfi1=yes	Lsd1=yes
chr11:50324094-50326814	Canx	ENSMUSG00000020368.15	0	TRUE	FALSE	Gfi1=yes	Lsd1=yes
chr11:50324369-50326945	Canx	ENSMUSG00000020368.15	0	FALSE	TRUE	Gfi1=yes	Lsd1=yes
chr11:50376265-50379422	Hnrnph1	ENSMUSG00000007850.16	0	TRUE	FALSE	Gfi1=yes	Lsd1=yes
chr11:50375962-50379964	Hnrnph1	ENSMUSG00000007850.16	0	FALSE	TRUE	Gfi1=yes	Lsd1=yes
chr11:50429906-50432221	Rufy1	ENSMUSG00000020375.9	0	TRUE	FALSE	Gfi1=yes	Lsd1=yes
chr11:50429627-50432122	Rufy1	ENSMUSG00000020375.9	0	FALSE	TRUE	Gfi1=yes	Lsd1=yes
chr11:51582470-51588706	Col23a1	ENSMUSG00000063564.13	0	TRUE	FALSE	Gfi1=yes	Lsd1=yes
chr11:51582395-51588634	Col23a1	ENSMUSG00000063564.13	0	FALSE	TRUE	Gfi1=yes	Lsd1=yes
chr11:51575505-51577987	Col23a1	ENSMUSG00000063564.13	0	FALSE	FALSE	Gfi1=yes	Lsd1=yes
chr11:51634116-51638542	Rmnd5b	ENSMUSG00000001054.9	0	TRUE	FALSE	Gfi1=yes	Lsd1=yes
chr11:51633823-51638602	Rmnd5b	ENSMUSG00000001054.9	0	FALSE	TRUE	Gfi1=yes	Lsd1=yes
chr11:51687752-51690724	0610009B22Rik	ENSMUSG00000007777.9	0	TRUE	FALSE	Gfi1=yes	Lsd1=yes
chr11:51687639-51690822	0610009B22Rik	ENSMUSG00000007777.9	0	FALSE	TRUE	Gfi1=yes	Lsd1=yes
chr11:51688098-51689655	0610009B22Rik	ENSMUSG00000007777.9	0	FALSE	FALSE	Gfi1=yes	Lsd1=yes
chr11:52359240-52363863	Vdac1	ENSMUSG00000020402.11	0	TRUE	FALSE	Gfi1=yes	Lsd1=yes
chr11:52357902-52362821	Vdac1	ENSMUSG00000020402.11	0	FALSE	TRUE	Gfi1=yes	Lsd1=yes
chr11:53429166-53432154	Uqcrq	ENSMUSG00000044894.14	0	TRUE	FALSE	Gfi1=yes	Lsd1=yes
chr11:53428429-53432321	Uqcrq	ENSMUSG00000044894.14	0	FALSE	TRUE	Gfi1=yes	Lsd1=yes
chr11:53566502-53568357	A430108G06Rik	ENSMUSG00000086851.1	0	TRUE	FALSE	Gfi1=yes	Lsd1=yes
chr11:53566407-53568401	A430108G06Rik	ENSMUSG00000086851.1	0	FALSE	TRUE	Gfi1=yes	Lsd1=yes
chr11:53706233-53708039	Rad50	ENSMUSG00000020380.16	0	TRUE	FALSE	Gfi1=yes	Lsd1=yes
chr11:53706267-53708044	Rad50	ENSMUSG00000020380.16	0	FALSE	TRUE	Gfi1=yes	Lsd1=yes
chr11:54521495-54523715	Rapgef6	ENSMUSG00000037533.18	0	TRUE	FALSE	Gfi1=yes	Lsd1=yes
chr11:54521463-54523751	Rapgef6	ENSMUSG00000037533.18	0	FALSE	TRUE	Gfi1=yes	Lsd1=yes
chr11:54865211-54867818	Hint1	ENSMUSG00000020267.6	0	TRUE	FALSE	Gfi1=yes	Lsd1=yes
chr11:54865302-54867572	Hint1	ENSMUSG00000020267.6	0	FALSE	TRUE	Gfi1=yes	Lsd1=yes
chr11:58102642-58106499	Cnot8	ENSMUSG00000020515.13	0	TRUE	FALSE	Gfi1=yes	Lsd1=yes
chr11:58102244-58105769	Cnot8	ENSMUSG00000020515.13	0	FALSE	TRUE	Gfi1=yes	Lsd1=yes
chr11:58846591-58847885	Gm12258	ENSMUSG00000072915.3	0	TRUE	FALSE	Gfi1=yes	Lsd1=yes
chr11:58846122-58847993	Gm12258	ENSMUSG00000072915.3	0	FALSE	TRUE	Gfi1=yes	Lsd1=yes
chr11:58936505-58940089	Rnf187	ENSMUSG00000020496.8	0	TRUE	FALSE	Gfi1=yes	Lsd1=yes
chr11:58936740-58940182	Rnf187	ENSMUSG00000020496.8	0	FALSE	TRUE	Gfi1=yes	Lsd1=yes
chr11:58937705-58940014	Rnf187	ENSMUSG00000020496.8	0	FALSE	FALSE	Gfi1=yes	Lsd1=yes
chr11:59161091-59165462	Iba57	ENSMUSG00000049287.5	0	TRUE	FALSE	Gfi1=yes	Lsd1=yes
chr11:59160983-59165688	Iba57	ENSMUSG00000049287.5	0	FALSE	TRUE	Gfi1=yes	Lsd1=yes
chr11:59189852-59192878	Guk1	ENSMUSG00000020444.19	0	TRUE	FALSE	Gfi1=yes	Lsd1=yes
chr11:59189794-59193455	Guk1	ENSMUSG00000020444.19	0	FALSE	TRUE	Gfi1=yes	Lsd1=yes
chr11:59200913-59203575	2610507I01Rik	ENSMUSG00000085882.1	0	TRUE	FALSE	Gfi1=yes	Lsd1=yes
chr11:59201245-59203442	2610507I01Rik	ENSMUSG00000085882.1	0	FALSE	TRUE	Gfi1=yes	Lsd1=yes
chr11:59207296-59211570	Gm10434	ENSMUSG00000072898.3	0	TRUE	FALSE	Gfi1=yes	Lsd1=yes
chr11:59206998-59210873	Gm10434	ENSMUSG00000072898.3	0	FALSE	TRUE	Gfi1=yes	Lsd1=yes
chr11:59449398-59451402	Snap47	ENSMUSG00000009894.15	0	TRUE	FALSE	Gfi1=yes	Lsd1=yes
chr11:59448997-59451865	Snap47	ENSMUSG00000009894.15	0	FALSE	TRUE	Gfi1=yes	Lsd1=yes
chr11:59448953-59451087	Snap47	ENSMUSG00000009894.15	0	FALSE	FALSE	Gfi1=yes	Lsd1=yes
chr11:59806249-59812669	Flcn	ENSMUSG00000032633.12	0	TRUE	FALSE	Gfi1=yes	Lsd1=yes
chr11:59807405-59812699	Flcn	ENSMUSG00000032633.12	0	FALSE	TRUE	Gfi1=yes	Lsd1=yes
chr11:59838548-59841387	Cops3	ENSMUSG00000019373.11	0	TRUE	FALSE	Gfi1=yes	Lsd1=yes
chr11:59837896-59840922	Cops3	ENSMUSG00000019373.11	0	FALSE	TRUE	Gfi1=yes	Lsd1=yes
chr11:59838759-59840357	Cops3	ENSMUSG00000019373.11	0	FALSE	FALSE	Gfi1=yes	Lsd1=yes
chr11:59947420-59949194	Med9os	ENSMUSG00000085260.7	0	TRUE	FALSE	Gfi1=yes	Lsd1=yes
chr11:59947424-59949133	Med9os	ENSMUSG00000085260.7	0	FALSE	TRUE	Gfi1=yes	Lsd1=yes
chr11:60218717-60223790	Srebf1	ENSMUSG00000020538.15	0	TRUE	FALSE	Gfi1=yes	Lsd1=yes
chr11:60218002-60225173	Srebf1	ENSMUSG00000020538.15	0	FALSE	TRUE	Gfi1=yes	Lsd1=yes
chr11:60219736-60221219	Srebf1	ENSMUSG00000020538.15	0	FALSE	FALSE	Gfi1=yes	Lsd1=yes
chr11:60222004-60223617	Srebf1	ENSMUSG00000020538.15	0	FALSE	FALSE	Gfi1=yes	Lsd1=yes
chr11:60415804-60418965	Atpaf2	ENSMUSG00000042709.14	0	TRUE	FALSE	Gfi1=yes	Lsd1=yes
chr11:60414719-60419164	Atpaf2	ENSMUSG00000042709.14	0	FALSE	TRUE	Gfi1=yes	Lsd1=yes
chr11:60725943-60729841	Flii	ENSMUSG00000002812.4	0	TRUE	FALSE	Gfi1=yes	Lsd1=yes
chr11:60725857-60730944	Flii	ENSMUSG00000002812.4	0	FALSE	TRUE	Gfi1=yes	Lsd1=yes
chr11:60912297-60915712	Natd1	ENSMUSG00000018931.3	0	TRUE	FALSE	Gfi1=yes	Lsd1=yes
chr11:60912211-60915768	Natd1	ENSMUSG00000018931.3	0	FALSE	TRUE	Gfi1=yes	Lsd1=yes
chr11:61173681-61176535	Usp22	ENSMUSG00000042506.15	0	TRUE	FALSE	Gfi1=yes	Lsd1=yes
chr11:61173665-61177456	Usp22	ENSMUSG00000042506.15	0	FALSE	TRUE	Gfi1=yes	Lsd1=yes
chr11:61504090-61506042	B9d1os	ENSMUSG00000060808.4	0	TRUE	FALSE	Gfi1=yes	Lsd1=yes
chr11:61503805-61506818	B9d1os	ENSMUSG00000060808.4	0	FALSE	TRUE	Gfi1=yes	Lsd1=yes
chr11:61504199-61505924	B9d1os	ENSMUSG00000060808.4	0	FALSE	FALSE	Gfi1=yes	Lsd1=yes
chr11:61760437-61762805	Prpsap2	ENSMUSG00000020528.14	0	TRUE	FALSE	Gfi1=yes	Lsd1=yes
chr11:61760823-61762904	Prpsap2	ENSMUSG00000020528.14	0	FALSE	TRUE	Gfi1=yes	Lsd1=yes
chr11:61853631-61856219	Ulk2	ENSMUSG00000004798.14	0	TRUE	FALSE	Gfi1=yes	Lsd1=yes
chr11:61853611-61855970	Ulk2	ENSMUSG00000004798.14	0	FALSE	TRUE	Gfi1=yes	Lsd1=yes
chr11:61929115-61931897	Akap10	ENSMUSG00000047804.15	0	TRUE	FALSE	Gfi1=yes	Lsd1=yes
chr11:61929235-61931599	Akap10	ENSMUSG00000047804.15	0	FALSE	TRUE	Gfi1=yes	Lsd1=yes
chr11:61928975-61931083	Akap10	ENSMUSG00000047804.15	0	FALSE	FALSE	Gfi1=yes	Lsd1=yes
chr11:62280495-62282604	Zswim7	ENSMUSG00000014243.5	0	TRUE	FALSE	Gfi1=yes	Lsd1=yes
chr11:62280459-62282533	Zswim7	ENSMUSG00000014243.5	0	FALSE	TRUE	Gfi1=yes	Lsd1=yes
chr11:62455988-62460025	Ncor1	ENSMUSG00000018501.17	0	TRUE	FALSE	Gfi1=yes	Lsd1=yes
chr11:62455929-62459356	Ncor1	ENSMUSG00000018501.17	0	FALSE	TRUE	Gfi1=yes	Lsd1=yes
chr11:62456247-62459149	Ncor1	ENSMUSG00000018501.17	0	FALSE	FALSE	Gfi1=yes	Lsd1=yes
chr11:62548647-62554676	Gm12279	ENSMUSG00000087120.1	0	TRUE	FALSE	Gfi1=yes	Lsd1=yes
chr11:62548085-62555085	Gm12279	ENSMUSG00000087120.1	0	FALSE	TRUE	Gfi1=yes	Lsd1=yes
chr11:62601811-62607449	2410006H16Rik	ENSMUSG00000086841.1	0	TRUE	FALSE	Gfi1=yes	Lsd1=yes
chr11:62601377-62606490	2410006H16Rik	ENSMUSG00000086841.1	0	FALSE	TRUE	Gfi1=yes	Lsd1=yes
chr11:65806279-65808243	Zkscan6	ENSMUSG00000018347.16	0	TRUE	FALSE	Gfi1=yes	Lsd1=yes
chr11:65806185-65808016	Zkscan6	ENSMUSG00000018347.16	0	FALSE	TRUE	Gfi1=yes	Lsd1=yes
chr11:67051672-67053462	Adprm	ENSMUSG00000020910.16	0	TRUE	FALSE	Gfi1=yes	Lsd1=yes
chr11:67051508-67053430	Adprm	ENSMUSG00000020910.16	0	FALSE	TRUE	Gfi1=yes	Lsd1=yes
chr11:68851912-68854142	Ndel1	ENSMUSG00000018736.14	0	TRUE	FALSE	Gfi1=yes	Lsd1=yes
chr11:68851793-68854776	Ndel1	ENSMUSG00000018736.14	0	FALSE	TRUE	Gfi1=yes	Lsd1=yes
chr11:68966733-68969226	Slc25a35	ENSMUSG00000018740.14	0	TRUE	FALSE	Gfi1=yes	Lsd1=yes
chr11:68966390-68969560	Slc25a35	ENSMUSG00000018740.14	0	FALSE	TRUE	Gfi1=yes	Lsd1=yes
chr11:69058388-69065120	9330160F10Rik	ENSMUSG00000072809.2	0	TRUE	FALSE	Gfi1=yes	Lsd1=yes
chr11:69058092-69069380	9330160F10Rik	ENSMUSG00000072809.2	0	FALSE	TRUE	Gfi1=yes	Lsd1=yes
chr11:69058444-69065110	9330160F10Rik	ENSMUSG00000072809.2	0	FALSE	FALSE	Gfi1=yes	Lsd1=yes
chr11:69069755-69075459	Tmem107	ENSMUSG00000020895.14	0	TRUE	FALSE	Gfi1=yes	Lsd1=yes
chr11:69069592-69075419	Tmem107	ENSMUSG00000020895.14	0	FALSE	TRUE	Gfi1=yes	Lsd1=yes
chr11:69394144-69399231	Cyb5d1	ENSMUSG00000044795.12	0	TRUE	FALSE	Gfi1=yes	Lsd1=yes
chr11:69394152-69402885	Cyb5d1	ENSMUSG00000044795.12	0	FALSE	TRUE	Gfi1=yes	Lsd1=yes
chr11:69402981-69421391	Kdm6b	ENSMUSG00000018476.7	0	TRUE	FALSE	Gfi1=yes	Lsd1=yes
chr11:69406851-69422128	Kdm6b	ENSMUSG00000018476.7	0	FALSE	TRUE	Gfi1=yes	Lsd1=yes
chr11:69407579-69416102	Kdm6b	ENSMUSG00000018476.7	0	FALSE	FALSE	Gfi1=yes	Lsd1=yes
chr11:69576992-69582808	Wrap53	ENSMUSG00000041346.11	0	TRUE	FALSE	Gfi1=yes	Lsd1=yes
chr11:69577435-69583946	Wrap53	ENSMUSG00000041346.11	0	FALSE	TRUE	Gfi1=yes	Lsd1=yes
chr11:69578395-69581949	Wrap53	ENSMUSG00000041346.11	0	FALSE	FALSE	Gfi1=yes	Lsd1=yes
chr11:69660870-69666961	Mpdu1	ENSMUSG00000018761.14	0	TRUE	FALSE	Gfi1=yes	Lsd1=yes
chr11:69660943-69668719	Mpdu1	ENSMUSG00000018761.14	0	FALSE	TRUE	Gfi1=yes	Lsd1=yes
chr11:69756303-69761475	Polr2a	ENSMUSG00000005198.15	0	TRUE	FALSE	Gfi1=yes	Lsd1=yes
chr11:69756854-69762149	Polr2a	ENSMUSG00000005198.15	0	FALSE	TRUE	Gfi1=yes	Lsd1=yes
chr11:69833281-69839536	Nlgn2	ENSMUSG00000051790.15	0	TRUE	FALSE	Gfi1=yes	Lsd1=yes
chr11:69832805-69840128	Nlgn2	ENSMUSG00000051790.15	0	FALSE	TRUE	Gfi1=yes	Lsd1=yes
chr11:69912065-69918093	Neurl4	ENSMUSG00000047284.14	0	TRUE	FALSE	Gfi1=yes	Lsd1=yes
chr11:69911124-69923663	Neurl4	ENSMUSG00000047284.14	0	FALSE	TRUE	Gfi1=yes	Lsd1=yes
chr11:69979356-69984716	Elp5	ENSMUSG00000018565.17	0	TRUE	FALSE	Gfi1=yes	Lsd1=yes
chr11:69979263-69984008	Elp5	ENSMUSG00000018565.17	0	FALSE	TRUE	Gfi1=yes	Lsd1=yes
chr11:70408898-70411310	Pelp1	ENSMUSG00000018921.11	0	TRUE	FALSE	Gfi1=yes	Lsd1=yes
chr11:70408781-70411151	Pelp1	ENSMUSG00000018921.11	0	FALSE	TRUE	Gfi1=yes	Lsd1=yes
chr11:70431136-70433677	Arrb2	ENSMUSG00000060216.15	0	TRUE	FALSE	Gfi1=yes	Lsd1=yes
chr11:70430936-70434498	Arrb2	ENSMUSG00000060216.15	0	FALSE	TRUE	Gfi1=yes	Lsd1=yes
chr11:70431825-70434187	Arrb2	ENSMUSG00000060216.15	0	FALSE	FALSE	Gfi1=yes	Lsd1=yes
chr11:70451376-70452861	Med11	ENSMUSG00000018923.13	0	TRUE	FALSE	Gfi1=yes	Lsd1=yes
chr11:70450745-70452879	Med11	ENSMUSG00000018923.13	0	FALSE	TRUE	Gfi1=yes	Lsd1=yes
chr11:70666499-70671222	Spag7	ENSMUSG00000018287.12	0	TRUE	FALSE	Gfi1=yes	Lsd1=yes
chr11:70666527-70672286	Spag7	ENSMUSG00000018287.12	0	FALSE	TRUE	Gfi1=yes	Lsd1=yes
chr11:70843638-70846161	Rabep1	ENSMUSG00000020817.16	0	TRUE	FALSE	Gfi1=yes	Lsd1=yes
chr11:70843604-70846270	Rabep1	ENSMUSG00000020817.16	0	FALSE	TRUE	Gfi1=yes	Lsd1=yes
chr11:70968601-70971533	Nup88	ENSMUSG00000040667.11	0	TRUE	FALSE	Gfi1=yes	Lsd1=yes
chr11:70968907-70972177	Nup88	ENSMUSG00000040667.11	0	FALSE	TRUE	Gfi1=yes	Lsd1=yes
chr11:71002903-71005678	Dhx33	ENSMUSG00000040620.15	0	TRUE	FALSE	Gfi1=yes	Lsd1=yes
chr11:71002234-71005454	Dhx33	ENSMUSG00000040620.15	0	FALSE	TRUE	Gfi1=yes	Lsd1=yes
chr11:72214194-72216971	Med31	ENSMUSG00000020801.8	0	TRUE	FALSE	Gfi1=yes	Lsd1=yes
chr11:72214161-72216436	Med31	ENSMUSG00000020801.8	0	FALSE	TRUE	Gfi1=yes	Lsd1=yes
chr11:72794813-72797228	Cyb5d2	ENSMUSG00000057778.14	0	TRUE	FALSE	Gfi1=yes	Lsd1=yes
chr11:72794793-72797307	Cyb5d2	ENSMUSG00000057778.14	0	FALSE	TRUE	Gfi1=yes	Lsd1=yes
chr11:73175434-73178749	Emc6	ENSMUSG00000047260.4	0	TRUE	FALSE	Gfi1=yes	Lsd1=yes
chr11:73175687-73178564	Emc6	ENSMUSG00000047260.4	0	FALSE	TRUE	Gfi1=yes	Lsd1=yes
chr11:73176074-73178228	Emc6	ENSMUSG00000047260.4	0	FALSE	FALSE	Gfi1=yes	Lsd1=yes
chr11:73198268-73200441	Ctns	ENSMUSG00000005949.9	0	TRUE	FALSE	Gfi1=yes	Lsd1=yes
chr11:73198147-73200481	Ctns	ENSMUSG00000005949.9	0	FALSE	TRUE	Gfi1=yes	Lsd1=yes
chr11:74722636-74725310	Pafah1b1	ENSMUSG00000020745.15	0	TRUE	FALSE	Gfi1=yes	Lsd1=yes
chr11:74722647-74725428	Pafah1b1	ENSMUSG00000020745.15	0	FALSE	TRUE	Gfi1=yes	Lsd1=yes
chr11:74723075-74725114	Pafah1b1	ENSMUSG00000020745.15	0	FALSE	FALSE	Gfi1=yes	Lsd1=yes
chr11:74769259-74772362	Mettl16	ENSMUSG00000010554.14	0	TRUE	FALSE	Gfi1=yes	Lsd1=yes
chr11:74827687-74839674	Mettl16	ENSMUSG00000010554.14	0	TRUE	FALSE	Gfi1=yes	Lsd1=yes
chr11:74769313-74772361	Mettl16	ENSMUSG00000010554.14	0	FALSE	TRUE	Gfi1=yes	Lsd1=yes
chr11:74827518-74846404	Mettl16	ENSMUSG00000010554.14	0	FALSE	TRUE	Gfi1=yes	Lsd1=yes
chr11:74770059-74772033	Mettl16	ENSMUSG00000010554.14	0	FALSE	FALSE	Gfi1=yes	Lsd1=yes
chr11:74925014-74927325	Srr	ENSMUSG00000001323.17	0	TRUE	FALSE	Gfi1=yes	Lsd1=yes
chr11:74924004-74927399	Srr	ENSMUSG00000001323.17	0	FALSE	TRUE	Gfi1=yes	Lsd1=yes
chr11:74924165-74926830	Srr	ENSMUSG00000001323.17	0	FALSE	FALSE	Gfi1=yes	Lsd1=yes
chr11:75530103-75533799	Slc43a2	ENSMUSG00000038178.16	0	TRUE	FALSE	Gfi1=yes	Lsd1=yes
chr11:75529800-75534633	Slc43a2	ENSMUSG00000038178.16	0	FALSE	TRUE	Gfi1=yes	Lsd1=yes
chr11:75534895-75541825	Slc43a2	ENSMUSG00000038178.16	0	FALSE	TRUE	Gfi1=yes	Lsd1=yes
chr11:75535791-75542374	Slc43a2	ENSMUSG00000038178.16	0	FALSE	FALSE	Gfi1=yes	Lsd1=yes
chr11:75629264-75632733	Inpp5k	ENSMUSG00000006127.9	0	TRUE	FALSE	Gfi1=yes	Lsd1=yes
chr11:75629745-75633458	Inpp5k	ENSMUSG00000006127.9	0	FALSE	TRUE	Gfi1=yes	Lsd1=yes
chr11:75629958-75631671	Inpp5k	ENSMUSG00000006127.9	0	FALSE	FALSE	Gfi1=yes	Lsd1=yes
chr11:75732126-75734426	Ywhae	ENSMUSG00000020849.13	0	TRUE	FALSE	Gfi1=yes	Lsd1=yes
chr11:75732051-75734414	Ywhae	ENSMUSG00000020849.13	0	FALSE	TRUE	Gfi1=yes	Lsd1=yes
chr11:75964941-75967714	Rph3al	ENSMUSG00000020847.15	26511	TRUE	FALSE	Gfi1=yes	Lsd1=yes
chr11:75965398-75967800	Rph3al	ENSMUSG00000020847.15	26968	FALSE	TRUE	Gfi1=yes	Lsd1=yes
chr11:76178400-76180677	Vps53	ENSMUSG00000017288.15	0	TRUE	FALSE	Gfi1=yes	Lsd1=yes
chr11:76178231-76180661	Vps53	ENSMUSG00000017288.15	0	FALSE	TRUE	Gfi1=yes	Lsd1=yes
chr11:76215698-76218310	Glod4	ENSMUSG00000017286.15	0	TRUE	FALSE	Gfi1=yes	Lsd1=yes
chr11:76242216-76244780	Glod4	ENSMUSG00000017286.15	0	TRUE	FALSE	Gfi1=yes	Lsd1=yes
chr11:76201220-76203711	Glod4	ENSMUSG00000017286.15	0	FALSE	TRUE	Gfi1=yes	Lsd1=yes
chr11:76215647-76218446	Glod4	ENSMUSG00000017286.15	0	FALSE	TRUE	Gfi1=yes	Lsd1=yes
chr11:76762684-76764140	Gosr1	ENSMUSG00000010392.8	0	TRUE	FALSE	Gfi1=yes	Lsd1=yes
chr11:76762608-76764192	Gosr1	ENSMUSG00000010392.8	0	FALSE	TRUE	Gfi1=yes	Lsd1=yes
chr11:77484703-77493410	Ankrd13b	ENSMUSG00000037907.16	0	TRUE	FALSE	Gfi1=yes	Lsd1=yes
chr11:77482728-77493397	Ankrd13b	ENSMUSG00000037907.16	0	FALSE	TRUE	Gfi1=yes	Lsd1=yes
chr11:77484588-77489600	Ankrd13b	ENSMUSG00000037907.16	0	FALSE	FALSE	Gfi1=yes	Lsd1=yes
chr11:77685311-77688230	Nufip2	ENSMUSG00000037857.16	0	TRUE	FALSE	Gfi1=yes	Lsd1=yes
chr11:77685279-77688451	Nufip2	ENSMUSG00000037857.16	0	FALSE	TRUE	Gfi1=yes	Lsd1=yes
chr11:77980113-77985621	Phf12	ENSMUSG00000037791.15	0	TRUE	FALSE	Gfi1=yes	Lsd1=yes
chr11:77979952-77985759	Phf12	ENSMUSG00000037791.15	0	FALSE	TRUE	Gfi1=yes	Lsd1=yes
chr11:78175529-78185881	Nek8	ENSMUSG00000017405.14	0	TRUE	FALSE	Gfi1=yes	Lsd1=yes
chr11:78175112-78185215	Nek8	ENSMUSG00000017405.14	0	FALSE	TRUE	Gfi1=yes	Lsd1=yes
chr11:78244730-78247421	Supt6	ENSMUSG00000002052.6	0	TRUE	FALSE	Gfi1=yes	Lsd1=yes
chr11:78244270-78247341	Supt6	ENSMUSG00000002052.6	0	FALSE	TRUE	Gfi1=yes	Lsd1=yes
chr11:78261006-78262760	2610507B11Rik	ENSMUSG00000010277.7	0	TRUE	FALSE	Gfi1=yes	Lsd1=yes
chr11:78260837-78262716	2610507B11Rik	ENSMUSG00000010277.7	0	FALSE	TRUE	Gfi1=yes	Lsd1=yes
chr11:78511378-78513242	Tmem199	ENSMUSG00000051232.13	0	TRUE	FALSE	Gfi1=yes	Lsd1=yes
chr11:78511384-78513243	Tmem199	ENSMUSG00000051232.13	0	FALSE	TRUE	Gfi1=yes	Lsd1=yes
chr11:78696485-78698458	Nlk	ENSMUSG00000017376.15	0	TRUE	FALSE	Gfi1=yes	Lsd1=yes
chr11:78695382-78698600	Nlk	ENSMUSG00000017376.15	0	FALSE	TRUE	Gfi1=yes	Lsd1=yes
chr11:79252880-79255407	Wsb1	ENSMUSG00000017677.11	0	TRUE	FALSE	Gfi1=yes	Lsd1=yes
chr11:79252789-79255666	Wsb1	ENSMUSG00000017677.11	0	FALSE	TRUE	Gfi1=yes	Lsd1=yes
chr11:79338272-79341078	Nf1	ENSMUSG00000020716.15	0	TRUE	FALSE	Gfi1=yes	Lsd1=yes
chr11:79338486-79341091	Nf1	ENSMUSG00000020716.15	0	FALSE	TRUE	Gfi1=yes	Lsd1=yes
chr11:79338386-79340992	Nf1	ENSMUSG00000020716.15	0	FALSE	FALSE	Gfi1=yes	Lsd1=yes
chr11:79703005-79706252	Gm11205	ENSMUSG00000084969.1	0	TRUE	FALSE	Gfi1=yes	Lsd1=yes
chr11:79702406-79706162	Gm11205	ENSMUSG00000084969.1	0	FALSE	TRUE	Gfi1=yes	Lsd1=yes
chr11:79702502-79705550	Gm11205	ENSMUSG00000084969.1	0	FALSE	FALSE	Gfi1=yes	Lsd1=yes
chr11:79992031-79994795	Suz12	ENSMUSG00000017548.15	0	TRUE	FALSE	Gfi1=yes	Lsd1=yes
chr11:79991915-79994483	Suz12	ENSMUSG00000017548.15	0	FALSE	TRUE	Gfi1=yes	Lsd1=yes
chr11:79992052-79994451	Suz12	ENSMUSG00000017548.15	0	FALSE	FALSE	Gfi1=yes	Lsd1=yes
chr11:80141365-80142889	Tefm	ENSMUSG00000046909.9	0	TRUE	FALSE	Gfi1=yes	Lsd1=yes
chr11:80141349-80143638	Tefm	ENSMUSG00000046909.9	0	FALSE	TRUE	Gfi1=yes	Lsd1=yes
chr11:80208375-80210032	Rhot1	ENSMUSG00000017686.16	0	TRUE	FALSE	Gfi1=yes	Lsd1=yes
chr11:80208241-80210044	Rhot1	ENSMUSG00000017686.16	0	FALSE	TRUE	Gfi1=yes	Lsd1=yes
chr11:80381520-80385662	Zfp207	ENSMUSG00000017421.18	0	TRUE	FALSE	Gfi1=yes	Lsd1=yes
chr11:80381558-80385404	Zfp207	ENSMUSG00000017421.18	0	FALSE	TRUE	Gfi1=yes	Lsd1=yes
chr11:82763272-82765345	Cct6b	ENSMUSG00000020698.11	0	TRUE	FALSE	Gfi1=yes	Lsd1=yes
chr11:82763202-82765639	Cct6b	ENSMUSG00000020698.11	0	FALSE	TRUE	Gfi1=yes	Lsd1=yes
chr11:82907083-82909040	Nle1	ENSMUSG00000020692.14	0	TRUE	FALSE	Gfi1=yes	Lsd1=yes
chr11:82907064-82909262	Nle1	ENSMUSG00000020692.14	0	FALSE	TRUE	Gfi1=yes	Lsd1=yes
chr11:83301337-83303869	Pex12	ENSMUSG00000018733.10	0	TRUE	FALSE	Gfi1=yes	Lsd1=yes
chr11:83301542-83303757	Pex12	ENSMUSG00000018733.10	0	FALSE	TRUE	Gfi1=yes	Lsd1=yes
chr11:83302131-83303627	Pex12	ENSMUSG00000018733.10	0	FALSE	FALSE	Gfi1=yes	Lsd1=yes
chr11:84178735-84181066	Acaca	ENSMUSG00000020532.18	0	TRUE	FALSE	Gfi1=yes	Lsd1=yes
chr11:84178435-84181046	Acaca	ENSMUSG00000020532.18	0	FALSE	TRUE	Gfi1=yes	Lsd1=yes
chr11:84915076-84916969	Znhit3	ENSMUSG00000020526.12	0	TRUE	FALSE	Gfi1=yes	Lsd1=yes
chr11:84915248-84917185	Znhit3	ENSMUSG00000020526.12	0	FALSE	TRUE	Gfi1=yes	Lsd1=yes
chr11:85138482-85141146	Usp32	ENSMUSG00000000804.14	0	TRUE	FALSE	Gfi1=yes	Lsd1=yes
chr11:85138435-85141580	Usp32	ENSMUSG00000000804.14	0	FALSE	TRUE	Gfi1=yes	Lsd1=yes
chr11:85232826-85236155	Appbp2	ENSMUSG00000018481.9	0	TRUE	FALSE	Gfi1=yes	Lsd1=yes
chr11:85233437-85236126	Appbp2	ENSMUSG00000018481.9	0	FALSE	TRUE	Gfi1=yes	Lsd1=yes
chr11:86255698-86259074	Brip1os	ENSMUSG00000085208.3	0	TRUE	FALSE	Gfi1=yes	Lsd1=yes
chr11:86256343-86259195	Brip1os	ENSMUSG00000085208.3	0	FALSE	TRUE	Gfi1=yes	Lsd1=yes
chr11:86483442-86486697	Rnft1	ENSMUSG00000020521.7	0	TRUE	FALSE	Gfi1=yes	Lsd1=yes
chr11:86483391-86486447	Rnft1	ENSMUSG00000020521.7	0	FALSE	TRUE	Gfi1=yes	Lsd1=yes
chr11:86543514-86545819	Rps6kb1	ENSMUSG00000020516.15	0	TRUE	FALSE	Gfi1=yes	Lsd1=yes
chr11:86543501-86545623	Rps6kb1	ENSMUSG00000020516.15	0	FALSE	TRUE	Gfi1=yes	Lsd1=yes
chr11:87107806-87110507	Prr11	ENSMUSG00000020493.8	0	TRUE	FALSE	Gfi1=yes	Lsd1=yes
chr11:87107696-87110514	Prr11	ENSMUSG00000020493.8	0	FALSE	TRUE	Gfi1=yes	Lsd1=yes
chr11:87108217-87110331	Prr11	ENSMUSG00000020493.8	0	FALSE	FALSE	Gfi1=yes	Lsd1=yes
chr11:87126063-87128719	Gm11491	ENSMUSG00000085310.7	0	TRUE	FALSE	Gfi1=yes	Lsd1=yes
chr11:87126058-87128345	Gm11491	ENSMUSG00000085310.7	0	FALSE	TRUE	Gfi1=yes	Lsd1=yes
chr11:87590354-87593464	2018-09-04	ENSMUSG00000020486.18	0	TRUE	FALSE	Gfi1=yes	Lsd1=yes
chr11:87590372-87596623	2018-09-04	ENSMUSG00000020486.18	0	FALSE	TRUE	Gfi1=yes	Lsd1=yes
chr11:87736132-87738339	Supt4a	ENSMUSG00000020485.14	0	TRUE	FALSE	Gfi1=yes	Lsd1=yes
chr11:87735925-87739015	Supt4a	ENSMUSG00000020485.14	0	FALSE	TRUE	Gfi1=yes	Lsd1=yes
chr11:88714692-88719599	Msi2	ENSMUSG00000069769.13	0	TRUE	FALSE	Gfi1=yes	Lsd1=yes
chr11:88652644-88657599	Msi2	ENSMUSG00000069769.13	0	FALSE	TRUE	Gfi1=yes	Lsd1=yes
chr11:88714378-88719793	Msi2	ENSMUSG00000069769.13	0	FALSE	TRUE	Gfi1=yes	Lsd1=yes
chr11:88548593-88552148	Msi2	ENSMUSG00000069769.13	0	FALSE	FALSE	Gfi1=yes	Lsd1=yes
chr11:88717991-88719527	Msi2	ENSMUSG00000069769.13	0	FALSE	FALSE	Gfi1=yes	Lsd1=yes
chr11:88862643-88865503	Akap1	ENSMUSG00000018428.15	0	TRUE	FALSE	Gfi1=yes	Lsd1=yes
chr11:88862057-88866255	Akap1	ENSMUSG00000018428.15	0	FALSE	TRUE	Gfi1=yes	Lsd1=yes
chr11:93954566-93958449	Nme2	ENSMUSG00000020857.11	0	TRUE	FALSE	Gfi1=yes	Lsd1=yes
chr11:93954616-93958357	Nme2	ENSMUSG00000020857.11	0	FALSE	TRUE	Gfi1=yes	Lsd1=yes
chr11:93966765-93969818	Gm20390	ENSMUSG00000091228.1	0	TRUE	FALSE	Gfi1=yes	Lsd1=yes
chr11:93966440-93969657	Gm20390	ENSMUSG00000091228.1	0	FALSE	TRUE	Gfi1=yes	Lsd1=yes
chr11:94209508-94215057	Tob1	ENSMUSG00000037573.5	0	TRUE	FALSE	Gfi1=yes	Lsd1=yes
chr11:94208573-94214854	Tob1	ENSMUSG00000037573.5	0	FALSE	TRUE	Gfi1=yes	Lsd1=yes
chr11:94209503-94212759	Tob1	ENSMUSG00000037573.5	0	FALSE	FALSE	Gfi1=yes	Lsd1=yes
chr11:94320238-94323558	Luc7l3	ENSMUSG00000020863.15	0	TRUE	FALSE	Gfi1=yes	Lsd1=yes
chr11:94320342-94323350	Luc7l3	ENSMUSG00000020863.15	0	FALSE	TRUE	Gfi1=yes	Lsd1=yes
chr11:94320732-94322729	Luc7l3	ENSMUSG00000020863.15	0	FALSE	FALSE	Gfi1=yes	Lsd1=yes
chr11:95308643-95311897	Kat7	ENSMUSG00000038909.16	0	TRUE	FALSE	Gfi1=yes	Lsd1=yes
chr11:95308301-95311855	Kat7	ENSMUSG00000038909.16	0	FALSE	TRUE	Gfi1=yes	Lsd1=yes
chr11:95383879-95386169	Gm29477	ENSMUSG00000101258.1	0	TRUE	FALSE	Gfi1=yes	Lsd1=yes
chr11:95383186-95386213	Gm29477	ENSMUSG00000101258.1	0	FALSE	TRUE	Gfi1=yes	Lsd1=yes
chr11:95412368-95415536	Spop	ENSMUSG00000057522.15	0	TRUE	FALSE	Gfi1=yes	Lsd1=yes
chr11:95411921-95416045	Spop	ENSMUSG00000057522.15	0	FALSE	TRUE	Gfi1=yes	Lsd1=yes
chr11:95665916-95668949	Phb	ENSMUSG00000038845.11	0	TRUE	FALSE	Gfi1=yes	Lsd1=yes
chr11:95665920-95668865	Phb	ENSMUSG00000038845.11	0	FALSE	TRUE	Gfi1=yes	Lsd1=yes
chr11:95666394-95667765	Phb	ENSMUSG00000038845.11	0	FALSE	FALSE	Gfi1=yes	Lsd1=yes
chr11:95822540-95825621	Zfp652	ENSMUSG00000075595.9	0	TRUE	FALSE	Gfi1=yes	Lsd1=yes
chr11:95823222-95825966	Zfp652	ENSMUSG00000075595.9	0	FALSE	TRUE	Gfi1=yes	Lsd1=yes
chr11:96775978-96778540	Snx11	ENSMUSG00000020876.14	0	TRUE	FALSE	Gfi1=yes	Lsd1=yes
chr11:96775406-96778671	Snx11	ENSMUSG00000020876.14	0	FALSE	TRUE	Gfi1=yes	Lsd1=yes
chr11:96787618-96790804	Cbx1	ENSMUSG00000018666.13	0	TRUE	FALSE	Gfi1=yes	Lsd1=yes
chr11:96788076-96790596	Cbx1	ENSMUSG00000018666.13	0	FALSE	TRUE	Gfi1=yes	Lsd1=yes
chr11:96788365-96790717	Cbx1	ENSMUSG00000018666.13	0	FALSE	FALSE	Gfi1=yes	Lsd1=yes
chr11:96821815-96825900	Nfe2l1	ENSMUSG00000038615.17	0	TRUE	FALSE	Gfi1=yes	Lsd1=yes
chr11:96825988-96832133	Nfe2l1	ENSMUSG00000038615.17	0	TRUE	FALSE	Gfi1=yes	Lsd1=yes
chr11:96820604-96832154	Nfe2l1	ENSMUSG00000038615.17	0	FALSE	TRUE	Gfi1=yes	Lsd1=yes
chr11:96823310-96825917	Nfe2l1	ENSMUSG00000038615.17	0	FALSE	FALSE	Gfi1=yes	Lsd1=yes
chr11:96915607-96917377	Cdk5rap3	ENSMUSG00000018669.14	0	TRUE	FALSE	Gfi1=yes	Lsd1=yes
chr11:96915460-96918205	Cdk5rap3	ENSMUSG00000018669.14	0	FALSE	TRUE	Gfi1=yes	Lsd1=yes
chr11:96915605-96917195	Cdk5rap3	ENSMUSG00000018669.14	0	FALSE	FALSE	Gfi1=yes	Lsd1=yes
chr11:97021044-97023048	Sp6	ENSMUSG00000038560.7	0	TRUE	FALSE	Gfi1=yes	Lsd1=yes
chr11:97020813-97023687	Sp6	ENSMUSG00000038560.7	0	FALSE	TRUE	Gfi1=yes	Lsd1=yes
chr11:97040631-97042973	Lrrc46	ENSMUSG00000020878.6	0	TRUE	FALSE	Gfi1=yes	Lsd1=yes
chr11:97040294-97042407	Lrrc46	ENSMUSG00000020878.6	0	FALSE	TRUE	Gfi1=yes	Lsd1=yes
chr11:97040721-97042593	Lrrc46	ENSMUSG00000020878.6	0	FALSE	FALSE	Gfi1=yes	Lsd1=yes
chr11:97148314-97151585	Tbkbp1	ENSMUSG00000038517.15	0	TRUE	FALSE	Gfi1=yes	Lsd1=yes
chr11:97148098-97153439	Tbkbp1	ENSMUSG00000038517.15	0	FALSE	TRUE	Gfi1=yes	Lsd1=yes
chr11:97146953-97151389	Tbkbp1	ENSMUSG00000038517.15	0	FALSE	FALSE	Gfi1=yes	Lsd1=yes
chr11:97278442-97281343	Npepps	ENSMUSG00000001441.13	0	TRUE	FALSE	Gfi1=yes	Lsd1=yes
chr11:97277933-97281592	Npepps	ENSMUSG00000001441.13	0	FALSE	TRUE	Gfi1=yes	Lsd1=yes
chr11:97313881-97316434	Mrpl45	ENSMUSG00000018882.12	0	TRUE	FALSE	Gfi1=yes	Lsd1=yes
chr11:97314686-97317129	Mrpl45	ENSMUSG00000018882.12	0	FALSE	TRUE	Gfi1=yes	Lsd1=yes
chr11:97314300-97316399	Mrpl45	ENSMUSG00000018882.12	0	FALSE	FALSE	Gfi1=yes	Lsd1=yes
chr11:97399288-97407513	Socs7	ENSMUSG00000038485.5	745	TRUE	FALSE	Gfi1=yes	Lsd1=yes
chr11:97399246-97408710	Socs7	ENSMUSG00000038485.5	703	FALSE	TRUE	Gfi1=yes	Lsd1=yes
chr11:97434049-97446263	Arhgap23	ENSMUSG00000049807.16	0	TRUE	FALSE	Gfi1=yes	Lsd1=yes
chr11:97430753-97444577	Arhgap23	ENSMUSG00000049807.16	0	FALSE	TRUE	Gfi1=yes	Lsd1=yes
chr11:97439594-97443140	Arhgap23	ENSMUSG00000049807.16	0	FALSE	FALSE	Gfi1=yes	Lsd1=yes
chr11:97697516-97704988	Pcgf2	ENSMUSG00000018537.16	0	TRUE	FALSE	Gfi1=yes	Lsd1=yes
chr11:97697207-97705375	Pcgf2	ENSMUSG00000018537.16	0	FALSE	TRUE	Gfi1=yes	Lsd1=yes
chr11:97694162-97696335	Pcgf2	ENSMUSG00000018537.16	0	FALSE	FALSE	Gfi1=yes	Lsd1=yes
chr11:97779837-97783723	Rpl23	ENSMUSG00000071415.6	0	TRUE	FALSE	Gfi1=yes	Lsd1=yes
chr11:97779836-97783423	Rpl23	ENSMUSG00000071415.6	0	FALSE	TRUE	Gfi1=yes	Lsd1=yes
chr11:98025291-98028014	Gm11629	ENSMUSG00000086716.1	0	TRUE	FALSE	Gfi1=yes	Lsd1=yes
chr11:98025343-98031890	Gm11629	ENSMUSG00000086716.1	0	FALSE	TRUE	Gfi1=yes	Lsd1=yes
chr11:98399687-98400982	Pgap3	ENSMUSG00000038208.13	0	TRUE	FALSE	Gfi1=yes	Lsd1=yes
chr11:98399109-98401756	Pgap3	ENSMUSG00000038208.13	0	FALSE	TRUE	Gfi1=yes	Lsd1=yes
chr11:98584891-98589966	Ormdl3	ENSMUSG00000038150.7	0	TRUE	FALSE	Gfi1=yes	Lsd1=yes
chr11:98583910-98589959	Ormdl3	ENSMUSG00000038150.7	0	FALSE	TRUE	Gfi1=yes	Lsd1=yes
chr11:98585697-98589810	Ormdl3	ENSMUSG00000038150.7	0	FALSE	FALSE	Gfi1=yes	Lsd1=yes
chr11:98680946-98683617	Psmd3	ENSMUSG00000017221.14	0	TRUE	FALSE	Gfi1=yes	Lsd1=yes
chr11:98681130-98684955	Psmd3	ENSMUSG00000017221.14	0	FALSE	TRUE	Gfi1=yes	Lsd1=yes
chr11:98808498-98810863	Gm12359	ENSMUSG00000075576.12	0	TRUE	FALSE	Gfi1=yes	Lsd1=yes
chr11:98808477-98811639	Gm12359	ENSMUSG00000075576.12	0	FALSE	TRUE	Gfi1=yes	Lsd1=yes
chr11:98808990-98810683	Gm12359	ENSMUSG00000075576.12	0	FALSE	FALSE	Gfi1=yes	Lsd1=yes
chr11:98935700-98946107	Rara	ENSMUSG00000037992.16	0	TRUE	FALSE	Gfi1=yes	Lsd1=yes
chr11:98935641-98944505	Rara	ENSMUSG00000037992.16	0	FALSE	TRUE	Gfi1=yes	Lsd1=yes
chr11:98965844-98969487	Rara	ENSMUSG00000037992.16	0	FALSE	FALSE	Gfi1=yes	Lsd1=yes
chr11:98969492-98972898	Rara	ENSMUSG00000037992.16	0	FALSE	FALSE	Gfi1=yes	Lsd1=yes
chr11:100318930-100322943	Eif1	ENSMUSG00000035530.13	0	TRUE	FALSE	Gfi1=yes	Lsd1=yes
chr11:100317492-100323149	Eif1	ENSMUSG00000035530.13	0	FALSE	TRUE	Gfi1=yes	Lsd1=yes
chr11:100319079-100320888	Eif1	ENSMUSG00000035530.13	0	FALSE	FALSE	Gfi1=yes	Lsd1=yes
chr11:100618449-100620673	Dnajc7	ENSMUSG00000014195.15	0	TRUE	FALSE	Gfi1=yes	Lsd1=yes
chr11:100618334-100621022	Dnajc7	ENSMUSG00000014195.15	0	FALSE	TRUE	Gfi1=yes	Lsd1=yes
chr11:100622188-100625832	Nkiras2	ENSMUSG00000017837.12	0	TRUE	FALSE	Gfi1=yes	Lsd1=yes
chr11:100622231-100625550	Nkiras2	ENSMUSG00000017837.12	0	FALSE	TRUE	Gfi1=yes	Lsd1=yes
chr11:100938027-100940502	Stat3	ENSMUSG00000004040.16	0	TRUE	FALSE	Gfi1=yes	Lsd1=yes
chr11:100938696-100940578	Stat3	ENSMUSG00000004040.16	0	FALSE	TRUE	Gfi1=yes	Lsd1=yes
chr11:101117900-101121391	Fam134c	ENSMUSG00000017802.14	0	TRUE	FALSE	Gfi1=yes	Lsd1=yes
chr11:101117871-101121527	Fam134c	ENSMUSG00000017802.14	0	FALSE	TRUE	Gfi1=yes	Lsd1=yes
chr11:101169395-101178710	Plekhh3	ENSMUSG00000035172.15	0	TRUE	FALSE	Gfi1=yes	Lsd1=yes
chr11:101169154-101178961	Plekhh3	ENSMUSG00000035172.15	0	FALSE	TRUE	Gfi1=yes	Lsd1=yes
chr11:101169769-101172809	Plekhh3	ENSMUSG00000035172.15	0	FALSE	FALSE	Gfi1=yes	Lsd1=yes
chr11:101225232-101227219	Ezh1	ENSMUSG00000006920.14	0	TRUE	FALSE	Gfi1=yes	Lsd1=yes
chr11:101224988-101227205	Ezh1	ENSMUSG00000006920.14	0	FALSE	TRUE	Gfi1=yes	Lsd1=yes
chr11:101225206-101227069	Ezh1	ENSMUSG00000006920.14	0	FALSE	FALSE	Gfi1=yes	Lsd1=yes
chr11:101314755-101317394	Psme3	ENSMUSG00000078652.9	0	TRUE	FALSE	Gfi1=yes	Lsd1=yes
chr11:101314725-101317408	Psme3	ENSMUSG00000078652.9	0	FALSE	TRUE	Gfi1=yes	Lsd1=yes
chr11:101315304-101317256	Psme3	ENSMUSG00000078652.9	0	FALSE	FALSE	Gfi1=yes	Lsd1=yes
chr11:101415849-101418463	Gm27029	ENSMUSG00000097239.7	0	TRUE	FALSE	Gfi1=yes	Lsd1=yes
chr11:101415866-101419528	Gm27029	ENSMUSG00000097239.7	0	FALSE	TRUE	Gfi1=yes	Lsd1=yes
chr11:101423430-101427541	Gm27029	ENSMUSG00000097239.7	0	FALSE	TRUE	Gfi1=yes	Lsd1=yes
chr11:101416330-101418217	Gm27029	ENSMUSG00000097239.7	0	FALSE	FALSE	Gfi1=yes	Lsd1=yes
chr11:101441701-101444176	Rpl27	ENSMUSG00000063316.13	0	TRUE	FALSE	Gfi1=yes	Lsd1=yes
chr11:101441576-101444266	Rpl27	ENSMUSG00000063316.13	0	FALSE	TRUE	Gfi1=yes	Lsd1=yes
chr11:102085941-102089907	Mpp2	ENSMUSG00000017314.12	0	TRUE	FALSE	Gfi1=yes	Lsd1=yes
chr11:102080973-102089885	Mpp2	ENSMUSG00000017314.12	0	FALSE	TRUE	Gfi1=yes	Lsd1=yes
chr11:102315181-102321577	Ubtf	ENSMUSG00000020923.17	0	TRUE	FALSE	Gfi1=yes	Lsd1=yes
chr11:102315129-102322608	Ubtf	ENSMUSG00000020923.17	0	FALSE	TRUE	Gfi1=yes	Lsd1=yes
chr11:102319167-102321304	Ubtf	ENSMUSG00000020923.17	0	FALSE	FALSE	Gfi1=yes	Lsd1=yes
chr11:102429267-102440606	Grn	ENSMUSG00000034708.11	0	TRUE	FALSE	Gfi1=yes	Lsd1=yes
chr11:102429625-102443004	Grn	ENSMUSG00000034708.11	0	FALSE	TRUE	Gfi1=yes	Lsd1=yes
chr11:102879998-102882024	Eftud2	ENSMUSG00000020929.14	0	TRUE	FALSE	Gfi1=yes	Lsd1=yes
chr11:102879866-102882270	Eftud2	ENSMUSG00000020929.14	0	FALSE	TRUE	Gfi1=yes	Lsd1=yes
chr11:103110940-103118422	Acbd4	ENSMUSG00000056938.16	0	TRUE	FALSE	Gfi1=yes	Lsd1=yes
chr11:103110537-103118491	Acbd4	ENSMUSG00000056938.16	0	FALSE	TRUE	Gfi1=yes	Lsd1=yes
chr11:103131458-103135941	Hexim2	ENSMUSG00000043372.12	0	TRUE	FALSE	Gfi1=yes	Lsd1=yes
chr11:103131308-103136603	Hexim2	ENSMUSG00000043372.12	0	FALSE	TRUE	Gfi1=yes	Lsd1=yes
chr11:103411099-103413770	Plekhm1	ENSMUSG00000034247.9	0	TRUE	FALSE	Gfi1=yes	Lsd1=yes
chr11:103410122-103413813	Plekhm1	ENSMUSG00000034247.9	0	FALSE	TRUE	Gfi1=yes	Lsd1=yes
chr11:103965537-103967892	Arf2	ENSMUSG00000062421.13	0	TRUE	FALSE	Gfi1=yes	Lsd1=yes
chr11:103965235-103967893	Arf2	ENSMUSG00000062421.13	0	FALSE	TRUE	Gfi1=yes	Lsd1=yes
chr11:104440193-104443731	Kansl1	ENSMUSG00000018412.16	0	TRUE	FALSE	Gfi1=yes	Lsd1=yes
chr11:104440300-104443761	Kansl1	ENSMUSG00000018412.16	0	FALSE	TRUE	Gfi1=yes	Lsd1=yes
chr11:104468136-104470480	Kansl1	ENSMUSG00000018412.16	0	FALSE	TRUE	Gfi1=yes	Lsd1=yes
chr11:104549018-104551554	Cdc27	ENSMUSG00000020687.13	0	TRUE	FALSE	Gfi1=yes	Lsd1=yes
chr11:104548803-104551356	Cdc27	ENSMUSG00000020687.13	0	FALSE	TRUE	Gfi1=yes	Lsd1=yes
chr11:106064803-106067337	Taco1os	ENSMUSG00000085255.1	0	TRUE	FALSE	Gfi1=yes	Lsd1=yes
chr11:106064977-106067973	Taco1os	ENSMUSG00000085255.1	0	FALSE	TRUE	Gfi1=yes	Lsd1=yes
chr11:106214752-106218691	Ccdc47	ENSMUSG00000078622.8	0	TRUE	FALSE	Gfi1=yes	Lsd1=yes
chr11:106214638-106217917	Ccdc47	ENSMUSG00000078622.8	0	FALSE	TRUE	Gfi1=yes	Lsd1=yes
chr11:106215184-106218410	Ccdc47	ENSMUSG00000078622.8	0	FALSE	FALSE	Gfi1=yes	Lsd1=yes
chr11:106254208-106257452	Ftsj3	ENSMUSG00000020706.13	0	TRUE	FALSE	Gfi1=yes	Lsd1=yes
chr11:106253978-106257421	Ftsj3	ENSMUSG00000020706.13	0	FALSE	TRUE	Gfi1=yes	Lsd1=yes
chr11:106611525-106613814	Tex2	ENSMUSG00000040548.16	0	TRUE	FALSE	Gfi1=yes	Lsd1=yes
chr11:106611291-106614796	Tex2	ENSMUSG00000040548.16	0	FALSE	TRUE	Gfi1=yes	Lsd1=yes
chr11:107010732-107015390	Gm11708	ENSMUSG00000083356.1	5991	TRUE	FALSE	Gfi1=yes	Lsd1=yes
chr11:107010131-107015537	Gm11708	ENSMUSG00000083356.1	5390	FALSE	TRUE	Gfi1=yes	Lsd1=yes
chr11:107012045-107014645	Gm11708	ENSMUSG00000083356.1	7304	FALSE	FALSE	Gfi1=yes	Lsd1=yes
chr11:107468025-107471673	Pitpnc1	ENSMUSG00000040430.18	0	TRUE	FALSE	Gfi1=yes	Lsd1=yes
chr11:107467899-107471725	Pitpnc1	ENSMUSG00000040430.18	0	FALSE	TRUE	Gfi1=yes	Lsd1=yes
chr11:107283058-107284674	Pitpnc1	ENSMUSG00000040430.18	0	FALSE	FALSE	Gfi1=yes	Lsd1=yes
chr11:107478956-107480638	Psmd12	ENSMUSG00000020720.13	0	TRUE	FALSE	Gfi1=yes	Lsd1=yes
chr11:107478902-107480664	Psmd12	ENSMUSG00000020720.13	0	FALSE	TRUE	Gfi1=yes	Lsd1=yes
chr11:109648837-109652468	Prkar1a	ENSMUSG00000020612.16	0	TRUE	FALSE	Gfi1=yes	Lsd1=yes
chr11:109648365-109652373	Prkar1a	ENSMUSG00000020612.16	0	FALSE	TRUE	Gfi1=yes	Lsd1=yes
chr11:113682716-113685809	Fam104a	ENSMUSG00000041629.7	0	TRUE	FALSE	Gfi1=yes	Lsd1=yes
chr11:113682365-113686018	Fam104a	ENSMUSG00000041629.7	0	FALSE	TRUE	Gfi1=yes	Lsd1=yes
chr11:113746946-113752890	Cdc42ep4	ENSMUSG00000041598.7	0	TRUE	FALSE	Gfi1=yes	Lsd1=yes
chr11:113746902-113752769	Cdc42ep4	ENSMUSG00000041598.7	0	FALSE	TRUE	Gfi1=yes	Lsd1=yes
chr11:115185823-115189909	Nat9	ENSMUSG00000015542.17	0	TRUE	FALSE	Gfi1=yes	Lsd1=yes
chr11:115185843-115189826	Nat9	ENSMUSG00000015542.17	0	FALSE	TRUE	Gfi1=yes	Lsd1=yes
chr11:115275508-115278276	Fdxr	ENSMUSG00000018861.8	0	TRUE	FALSE	Gfi1=yes	Lsd1=yes
chr11:115274126-115278952	Fdxr	ENSMUSG00000018861.8	0	FALSE	TRUE	Gfi1=yes	Lsd1=yes
chr11:115601937-115605844	Gga3	ENSMUSG00000020740.13	0	TRUE	FALSE	Gfi1=yes	Lsd1=yes
chr11:115601693-115606323	Gga3	ENSMUSG00000020740.13	0	FALSE	TRUE	Gfi1=yes	Lsd1=yes
chr11:115811078-115815800	Caskin2	ENSMUSG00000034471.12	0	TRUE	FALSE	Gfi1=yes	Lsd1=yes
chr11:115811653-115816176	Caskin2	ENSMUSG00000034471.12	0	FALSE	TRUE	Gfi1=yes	Lsd1=yes
chr11:115812265-115815860	Caskin2	ENSMUSG00000034471.12	0	FALSE	FALSE	Gfi1=yes	Lsd1=yes
chr11:116022666-116025910	H3f3b	ENSMUSG00000016559.14	0	TRUE	FALSE	Gfi1=yes	Lsd1=yes
chr11:116022352-116033453	H3f3b	ENSMUSG00000016559.14	0	FALSE	TRUE	Gfi1=yes	Lsd1=yes
chr11:116197852-116200151	Acox1	ENSMUSG00000020777.16	0	TRUE	FALSE	Gfi1=yes	Lsd1=yes
chr11:116196764-116200320	Acox1	ENSMUSG00000020777.16	0	FALSE	TRUE	Gfi1=yes	Lsd1=yes
chr11:116198282-116199743	Acox1	ENSMUSG00000020777.16	0	FALSE	FALSE	Gfi1=yes	Lsd1=yes
chr11:116433125-116438020	Ubald2	ENSMUSG00000050628.6	0	TRUE	FALSE	Gfi1=yes	Lsd1=yes
chr11:116433182-116438466	Ubald2	ENSMUSG00000050628.6	0	FALSE	TRUE	Gfi1=yes	Lsd1=yes
chr11:116842009-116845172	Jmjd6	ENSMUSG00000056962.11	0	TRUE	FALSE	Gfi1=yes	Lsd1=yes
chr11:116836465-116845115	Jmjd6	ENSMUSG00000056962.11	0	FALSE	TRUE	Gfi1=yes	Lsd1=yes
chr11:116851175-116855279	Mettl23	ENSMUSG00000090266.10	0	TRUE	FALSE	Gfi1=yes	Lsd1=yes
chr11:116851184-116855155	Mettl23	ENSMUSG00000090266.10	0	FALSE	TRUE	Gfi1=yes	Lsd1=yes
chr11:118288323-118291396	Usp36	ENSMUSG00000033909.17	0	TRUE	FALSE	Gfi1=yes	Lsd1=yes
chr11:118287161-118291773	Usp36	ENSMUSG00000033909.17	0	FALSE	TRUE	Gfi1=yes	Lsd1=yes
chr11:118410069-118421384	Cant1	ENSMUSG00000025575.14	0	TRUE	FALSE	Gfi1=yes	Lsd1=yes
chr11:118410114-118421818	Cant1	ENSMUSG00000025575.14	0	FALSE	TRUE	Gfi1=yes	Lsd1=yes
chr11:118411661-118414771	Cant1	ENSMUSG00000025575.14	0	FALSE	FALSE	Gfi1=yes	Lsd1=yes
chr11:119080307-119092140	Gm26508	ENSMUSG00000097614.1	0	TRUE	FALSE	Gfi1=yes	Lsd1=yes
chr11:119080424-119092473	Gm26508	ENSMUSG00000097614.1	0	FALSE	TRUE	Gfi1=yes	Lsd1=yes
chr11:119298895-119301162	Eif4a3	ENSMUSG00000025580.15	0	TRUE	FALSE	Gfi1=yes	Lsd1=yes
chr11:119297705-119301239	Eif4a3	ENSMUSG00000025580.15	0	FALSE	TRUE	Gfi1=yes	Lsd1=yes
chr11:119490321-119492416	RP23-25M3.6	ENSMUSG00000109408.1	0	TRUE	FALSE	Gfi1=yes	Lsd1=yes
chr11:119490169-119493298	RP23-25M3.6	ENSMUSG00000109408.1	0	FALSE	TRUE	Gfi1=yes	Lsd1=yes
chr11:119490658-119492338	RP23-25M3.6	ENSMUSG00000109408.1	0	FALSE	FALSE	Gfi1=yes	Lsd1=yes
chr11:119602078-119604116	Rptor	ENSMUSG00000025583.15	0	TRUE	FALSE	Gfi1=yes	Lsd1=yes
chr11:119602025-119604340	Rptor	ENSMUSG00000025583.15	0	FALSE	TRUE	Gfi1=yes	Lsd1=yes
chr11:119823659-119825731	Rptor	ENSMUSG00000025583.15	0	FALSE	FALSE	Gfi1=yes	Lsd1=yes
chr11:120149520-120152073	Slc38a10	ENSMUSG00000061306.15	0	TRUE	FALSE	Gfi1=yes	Lsd1=yes
chr11:120148858-120152118	Slc38a10	ENSMUSG00000061306.15	0	FALSE	TRUE	Gfi1=yes	Lsd1=yes
chr11:120616311-120619446	Pcyt2	ENSMUSG00000025137.15	0	TRUE	FALSE	Gfi1=yes	Lsd1=yes
chr11:120614683-120619189	Pcyt2	ENSMUSG00000025137.15	0	FALSE	TRUE	Gfi1=yes	Lsd1=yes
chr11:120820065-120826858	Fasn	ENSMUSG00000025153.9	0	TRUE	FALSE	Gfi1=yes	Lsd1=yes
chr11:120819361-120827245	Fasn	ENSMUSG00000025153.9	0	FALSE	TRUE	Gfi1=yes	Lsd1=yes
chr11:120989173-120993597	Csnk1d	ENSMUSG00000025162.17	0	TRUE	FALSE	Gfi1=yes	Lsd1=yes
chr11:120988314-120994200	Csnk1d	ENSMUSG00000025162.17	0	FALSE	TRUE	Gfi1=yes	Lsd1=yes
chr11:121203289-121205435	Ogfod3	ENSMUSG00000025169.6	0	TRUE	FALSE	Gfi1=yes	Lsd1=yes
chr11:121200766-121205422	Ogfod3	ENSMUSG00000025169.6	0	FALSE	TRUE	Gfi1=yes	Lsd1=yes
chr11:121203679-121205025	Ogfod3	ENSMUSG00000025169.6	0	FALSE	FALSE	Gfi1=yes	Lsd1=yes
chr11:121235873-121238085	Narf	ENSMUSG00000000056.7	0	TRUE	FALSE	Gfi1=yes	Lsd1=yes
chr11:121234984-121238145	Narf	ENSMUSG00000000056.7	0	FALSE	TRUE	Gfi1=yes	Lsd1=yes
chr11:121236044-121238251	Narf	ENSMUSG00000000056.7	0	FALSE	FALSE	Gfi1=yes	Lsd1=yes
chr11:121353229-121355194	Wdr45b	ENSMUSG00000025173.13	0	TRUE	FALSE	Gfi1=yes	Lsd1=yes
chr11:121353068-121355643	Wdr45b	ENSMUSG00000025173.13	0	FALSE	TRUE	Gfi1=yes	Lsd1=yes
chr11:121672319-121674124	B3gntl1	ENSMUSG00000046605.14	0	TRUE	FALSE	Gfi1=yes	Lsd1=yes
chr11:121672148-121674288	B3gntl1	ENSMUSG00000046605.14	0	FALSE	TRUE	Gfi1=yes	Lsd1=yes
chr11:121672357-121673938	B3gntl1	ENSMUSG00000046605.14	0	FALSE	FALSE	Gfi1=yes	Lsd1=yes
chr12:3233916-3237941	Rab10os	ENSMUSG00000079179.9	0	TRUE	FALSE	Gfi1=yes	Lsd1=yes
chr12:3234047-3240011	Rab10os	ENSMUSG00000079179.9	0	FALSE	TRUE	Gfi1=yes	Lsd1=yes
chr12:4233115-4235596	Cenpo	ENSMUSG00000020652.17	0	TRUE	FALSE	Gfi1=yes	Lsd1=yes
chr12:4233205-4235586	Cenpo	ENSMUSG00000020652.17	0	FALSE	TRUE	Gfi1=yes	Lsd1=yes
chr12:4840707-4844559	Fkbp1b	ENSMUSG00000020635.7	0	TRUE	FALSE	Gfi1=yes	Lsd1=yes
chr12:4840509-4844908	Fkbp1b	ENSMUSG00000020635.7	0	FALSE	TRUE	Gfi1=yes	Lsd1=yes
chr12:4916459-4918953	Atad2b	ENSMUSG00000052812.4	0	TRUE	FALSE	Gfi1=yes	Lsd1=yes
chr12:4916458-4919043	Atad2b	ENSMUSG00000052812.4	0	FALSE	TRUE	Gfi1=yes	Lsd1=yes
chr12:8207540-8208917	Ldah	ENSMUSG00000037669.14	0	TRUE	FALSE	Gfi1=yes	Lsd1=yes
chr12:8207519-8208887	Ldah	ENSMUSG00000037669.14	0	FALSE	TRUE	Gfi1=yes	Lsd1=yes
chr12:8639901-8642233	Pum2	ENSMUSG00000020594.14	31900	TRUE	FALSE	Gfi1=yes	Lsd1=yes
chr12:8639733-8642079	Pum2	ENSMUSG00000020594.14	32054	FALSE	TRUE	Gfi1=yes	Lsd1=yes
chr12:8672761-8675880	Pum2	ENSMUSG00000020594.14	0	FALSE	TRUE	Gfi1=yes	Lsd1=yes
chr12:8672994-8674870	Pum2	ENSMUSG00000020594.14	0	FALSE	FALSE	Gfi1=yes	Lsd1=yes
chr12:11264627-11267213	Gen1	ENSMUSG00000051235.8	0	TRUE	FALSE	Gfi1=yes	Lsd1=yes
chr12:11264749-11267213	Gen1	ENSMUSG00000051235.8	0	FALSE	TRUE	Gfi1=yes	Lsd1=yes
chr12:17689170-17693082	Hpcal1	ENSMUSG00000071379.1	0	TRUE	FALSE	Gfi1=yes	Lsd1=yes
chr12:17689498-17692847	Hpcal1	ENSMUSG00000071379.1	0	FALSE	TRUE	Gfi1=yes	Lsd1=yes
chr12:21284907-21287785	Itgb1bp1	ENSMUSG00000062352.13	0	TRUE	FALSE	Gfi1=yes	Lsd1=yes
chr12:21284794-21287783	Itgb1bp1	ENSMUSG00000062352.13	0	FALSE	TRUE	Gfi1=yes	Lsd1=yes
chr12:21315801-21317800	Iah1	ENSMUSG00000062054.6	0	TRUE	FALSE	Gfi1=yes	Lsd1=yes
chr12:21315774-21318969	Iah1	ENSMUSG00000062054.6	0	FALSE	TRUE	Gfi1=yes	Lsd1=yes
chr12:21372445-21375161	Adam17	ENSMUSG00000052593.15	0	TRUE	FALSE	Gfi1=yes	Lsd1=yes
chr12:21372061-21375103	Adam17	ENSMUSG00000052593.15	0	FALSE	TRUE	Gfi1=yes	Lsd1=yes
chr12:21416357-21419387	Ywhaq	ENSMUSG00000076432.12	0	TRUE	FALSE	Gfi1=yes	Lsd1=yes
chr12:21416171-21419239	Ywhaq	ENSMUSG00000076432.12	0	FALSE	TRUE	Gfi1=yes	Lsd1=yes
chr12:24649469-24653305	Klf11	ENSMUSG00000020653.11	0	TRUE	FALSE	Gfi1=yes	Lsd1=yes
chr12:24648778-24654073	Klf11	ENSMUSG00000020653.11	0	FALSE	TRUE	Gfi1=yes	Lsd1=yes
chr12:28648875-28651952	Rnaseh1	ENSMUSG00000020630.8	0	TRUE	FALSE	Gfi1=yes	Lsd1=yes
chr12:28648905-28650847	Rnaseh1	ENSMUSG00000020630.8	0	FALSE	TRUE	Gfi1=yes	Lsd1=yes
chr12:30583571-30585416	Tmem18	ENSMUSG00000043061.9	0	TRUE	FALSE	Gfi1=yes	Lsd1=yes
chr12:30583598-30585774	Tmem18	ENSMUSG00000043061.9	0	FALSE	TRUE	Gfi1=yes	Lsd1=yes
chr12:30910525-30912642	Acp1	ENSMUSG00000044573.14	0	TRUE	FALSE	Gfi1=yes	Lsd1=yes
chr12:30910366-30912683	Acp1	ENSMUSG00000044573.14	0	FALSE	TRUE	Gfi1=yes	Lsd1=yes
chr12:31350126-31352429	Dld	ENSMUSG00000020664.9	0	TRUE	FALSE	Gfi1=yes	Lsd1=yes
chr12:31350110-31352152	Dld	ENSMUSG00000020664.9	0	FALSE	TRUE	Gfi1=yes	Lsd1=yes
chr12:31653374-31655900	Dus4l	ENSMUSG00000020648.2	0	TRUE	FALSE	Gfi1=yes	Lsd1=yes
chr12:31653409-31655807	Dus4l	ENSMUSG00000020648.2	0	FALSE	TRUE	Gfi1=yes	Lsd1=yes
chr12:31654058-31655565	Dus4l	ENSMUSG00000020648.2	0	FALSE	FALSE	Gfi1=yes	Lsd1=yes
chr12:33429132-33431079	Twistnb	ENSMUSG00000020561.7	0	TRUE	FALSE	Gfi1=yes	Lsd1=yes
chr12:33428890-33430800	Twistnb	ENSMUSG00000020561.7	0	FALSE	TRUE	Gfi1=yes	Lsd1=yes
chr12:35046339-35048453	Snx13	ENSMUSG00000020590.15	0	TRUE	FALSE	Gfi1=yes	Lsd1=yes
chr12:35046368-35048765	Snx13	ENSMUSG00000020590.15	0	FALSE	TRUE	Gfi1=yes	Lsd1=yes
chr12:35046435-35048324	Snx13	ENSMUSG00000020590.15	0	FALSE	FALSE	Gfi1=yes	Lsd1=yes
chr12:40221712-40225171	Ifrd1	ENSMUSG00000001627.11	0	TRUE	FALSE	Gfi1=yes	Lsd1=yes
chr12:40219991-40225205	Ifrd1	ENSMUSG00000001627.11	0	FALSE	TRUE	Gfi1=yes	Lsd1=yes
chr12:44268220-44270244	Pnpla8	ENSMUSG00000036257.14	0	TRUE	FALSE	Gfi1=yes	Lsd1=yes
chr12:44268047-44270303	Pnpla8	ENSMUSG00000036257.14	0	FALSE	TRUE	Gfi1=yes	Lsd1=yes
chr12:44268316-44270139	Pnpla8	ENSMUSG00000036257.14	0	FALSE	FALSE	Gfi1=yes	Lsd1=yes
chr12:51347473-51349330	G2e3	ENSMUSG00000035293.13	0	TRUE	FALSE	Gfi1=yes	Lsd1=yes
chr12:51376786-51378205	G2e3	ENSMUSG00000035293.13	0	TRUE	FALSE	Gfi1=yes	Lsd1=yes
chr12:51346722-51349236	G2e3	ENSMUSG00000035293.13	0	FALSE	TRUE	Gfi1=yes	Lsd1=yes
chr12:51376748-51378355	G2e3	ENSMUSG00000035293.13	0	FALSE	TRUE	Gfi1=yes	Lsd1=yes
chr12:52005632-52007083	Dtd2	ENSMUSG00000020956.14	0	TRUE	FALSE	Gfi1=yes	Lsd1=yes
chr12:52005550-52007609	Dtd2	ENSMUSG00000020956.14	0	FALSE	TRUE	Gfi1=yes	Lsd1=yes
chr12:52097239-52098340	Nubpl	ENSMUSG00000035142.18	0	TRUE	FALSE	Gfi1=yes	Lsd1=yes
chr12:52097114-52098411	Nubpl	ENSMUSG00000035142.18	0	FALSE	TRUE	Gfi1=yes	Lsd1=yes
chr12:52097259-52098323	Nubpl	ENSMUSG00000035142.18	0	FALSE	FALSE	Gfi1=yes	Lsd1=yes
chr12:52376423-52381284	Nubpl	ENSMUSG00000035142.18	63678	FALSE	FALSE	Gfi1=yes	Lsd1=yes
chr12:54655065-54657751	Sptssa	ENSMUSG00000044408.6	0	TRUE	FALSE	Gfi1=yes	Lsd1=yes
chr12:54654342-54657996	Sptssa	ENSMUSG00000044408.6	0	FALSE	TRUE	Gfi1=yes	Lsd1=yes
chr12:54706970-54711579	Gm22634	ENSMUSG00000096214.1	0	TRUE	FALSE	Gfi1=yes	Lsd1=yes
chr12:54709324-54711706	Gm22634	ENSMUSG00000096214.1	0	FALSE	TRUE	Gfi1=yes	Lsd1=yes
chr12:54713156-54715564	Gm23804	ENSMUSG00000094826.1	0	TRUE	FALSE	Gfi1=yes	Lsd1=yes
chr12:54713083-54715525	Gm23804	ENSMUSG00000094826.1	0	FALSE	TRUE	Gfi1=yes	Lsd1=yes
chr12:54718429-54720323	Gm25679	ENSMUSG00000096659.1	0	TRUE	FALSE	Gfi1=yes	Lsd1=yes
chr12:54718422-54720199	Gm25679	ENSMUSG00000096659.1	0	FALSE	TRUE	Gfi1=yes	Lsd1=yes
chr12:54732936-54735574	Gm24305	ENSMUSG00000095590.1	0	TRUE	FALSE	Gfi1=yes	Lsd1=yes
chr12:54732888-54736177	Gm24305	ENSMUSG00000095590.1	0	FALSE	TRUE	Gfi1=yes	Lsd1=yes
chr12:55079391-55081511	2700097O09Rik	ENSMUSG00000062198.4	0	TRUE	FALSE	Gfi1=yes	Lsd1=yes
chr12:55079339-55081522	2700097O09Rik	ENSMUSG00000062198.4	0	FALSE	TRUE	Gfi1=yes	Lsd1=yes
chr12:55154066-55156195	Srp54b	ENSMUSG00000079108.5	0	TRUE	FALSE	Gfi1=yes	Lsd1=yes
chr12:55229240-55231280	Srp54b	ENSMUSG00000079108.5	8045	TRUE	FALSE	Gfi1=yes	Lsd1=yes
chr12:55154185-55156272	Srp54b	ENSMUSG00000079108.5	0	FALSE	TRUE	Gfi1=yes	Lsd1=yes
chr12:55154309-55155915	Srp54b	ENSMUSG00000079108.5	0	FALSE	FALSE	Gfi1=yes	Lsd1=yes
chr12:55300249-55304547	Ppp2r3c	ENSMUSG00000021022.8	0	TRUE	FALSE	Gfi1=yes	Lsd1=yes
chr12:55300081-55304345	Ppp2r3c	ENSMUSG00000021022.8	0	FALSE	TRUE	Gfi1=yes	Lsd1=yes
chr12:55490092-55493993	Nfkbia	ENSMUSG00000021025.7	0	TRUE	FALSE	Gfi1=yes	Lsd1=yes
chr12:55489939-55494301	Nfkbia	ENSMUSG00000021025.7	0	FALSE	TRUE	Gfi1=yes	Lsd1=yes
chr12:55819838-55821769	Ralgapa1	ENSMUSG00000021027.15	0	TRUE	FALSE	Gfi1=yes	Lsd1=yes
chr12:55819807-55821837	Ralgapa1	ENSMUSG00000021027.15	0	FALSE	TRUE	Gfi1=yes	Lsd1=yes
chr12:55835668-55837563	Brms1l	ENSMUSG00000012076.7	0	TRUE	FALSE	Gfi1=yes	Lsd1=yes
chr12:55835736-55837553	Brms1l	ENSMUSG00000012076.7	0	FALSE	TRUE	Gfi1=yes	Lsd1=yes
chr12:57229655-57231580	Prps1l3	ENSMUSG00000079104.4	0	TRUE	FALSE	Gfi1=yes	Lsd1=yes
chr12:57229584-57231997	Prps1l3	ENSMUSG00000079104.4	0	FALSE	TRUE	Gfi1=yes	Lsd1=yes
chr12:59010417-59014166	Sec23a	ENSMUSG00000020986.13	0	TRUE	FALSE	Gfi1=yes	Lsd1=yes
chr12:59010490-59014186	Sec23a	ENSMUSG00000020986.13	0	FALSE	TRUE	Gfi1=yes	Lsd1=yes
chr12:59218282-59220618	Fbxo33	ENSMUSG00000035329.7	0	TRUE	FALSE	Gfi1=yes	Lsd1=yes
chr12:59218290-59220767	Fbxo33	ENSMUSG00000035329.7	0	FALSE	TRUE	Gfi1=yes	Lsd1=yes
chr12:64964695-64968233	Klhl28	ENSMUSG00000020948.8	0	TRUE	FALSE	Gfi1=yes	Lsd1=yes
chr12:64964558-64968281	Klhl28	ENSMUSG00000020948.8	0	FALSE	TRUE	Gfi1=yes	Lsd1=yes
chr12:65035601-65037280	Prpf39	ENSMUSG00000035597.18	0	TRUE	FALSE	Gfi1=yes	Lsd1=yes
chr12:65035132-65038208	Prpf39	ENSMUSG00000035597.18	0	FALSE	TRUE	Gfi1=yes	Lsd1=yes
chr12:65035823-65037233	Prpf39	ENSMUSG00000035597.18	0	FALSE	FALSE	Gfi1=yes	Lsd1=yes
chr12:69157651-69160262	Rps29	ENSMUSG00000034892.8	0	TRUE	FALSE	Gfi1=yes	Lsd1=yes
chr12:69157833-69160310	Rps29	ENSMUSG00000034892.8	0	FALSE	TRUE	Gfi1=yes	Lsd1=yes
chr12:69158151-69159968	Rps29	ENSMUSG00000034892.8	0	FALSE	FALSE	Gfi1=yes	Lsd1=yes
chr12:69581803-69583737	Vcpkmt	ENSMUSG00000049882.9	0	TRUE	FALSE	Gfi1=yes	Lsd1=yes
chr12:69581644-69583845	Vcpkmt	ENSMUSG00000049882.9	0	FALSE	TRUE	Gfi1=yes	Lsd1=yes
chr12:70452376-70453958	Tmx1	ENSMUSG00000021072.12	0	TRUE	FALSE	Gfi1=yes	Lsd1=yes
chr12:70452227-70453915	Tmx1	ENSMUSG00000021072.12	0	FALSE	TRUE	Gfi1=yes	Lsd1=yes
chr12:70421915-70423691	Tmx1	ENSMUSG00000021072.12	29403	FALSE	FALSE	Gfi1=yes	Lsd1=yes
chr12:70936895-70938825	Actr10	ENSMUSG00000021076.5	0	TRUE	FALSE	Gfi1=yes	Lsd1=yes
chr12:70936914-70938911	Actr10	ENSMUSG00000021076.5	0	FALSE	TRUE	Gfi1=yes	Lsd1=yes
chr12:70973588-70976815	Psma3	ENSMUSG00000060073.9	0	TRUE	FALSE	Gfi1=yes	Lsd1=yes
chr12:70973574-70976755	Psma3	ENSMUSG00000060073.9	0	FALSE	TRUE	Gfi1=yes	Lsd1=yes
chr12:71135765-71138407	Timm9	ENSMUSG00000021079.15	0	TRUE	FALSE	Gfi1=yes	Lsd1=yes
chr12:71135770-71138393	Timm9	ENSMUSG00000021079.15	0	FALSE	TRUE	Gfi1=yes	Lsd1=yes
chr12:72084007-72087382	L3hypdh	ENSMUSG00000019718.8	0	TRUE	FALSE	Gfi1=yes	Lsd1=yes
chr12:72084053-72087050	L3hypdh	ENSMUSG00000019718.8	0	FALSE	TRUE	Gfi1=yes	Lsd1=yes
chr12:72535463-72537095	Pcnxl4	ENSMUSG00000034501.6	0	TRUE	FALSE	Gfi1=yes	Lsd1=yes
chr12:72535337-72537179	Pcnxl4	ENSMUSG00000034501.6	0	FALSE	TRUE	Gfi1=yes	Lsd1=yes
chr12:73285724-73287757	Trmt5	ENSMUSG00000034442.10	0	TRUE	FALSE	Gfi1=yes	Lsd1=yes
chr12:73285625-73287810	Trmt5	ENSMUSG00000034442.10	0	FALSE	TRUE	Gfi1=yes	Lsd1=yes
chr12:73285961-73287726	Trmt5	ENSMUSG00000034442.10	0	FALSE	FALSE	Gfi1=yes	Lsd1=yes
chr12:73906925-73909697	Hif1a	ENSMUSG00000021109.13	0	TRUE	FALSE	Gfi1=yes	Lsd1=yes
chr12:73906753-73909412	Hif1a	ENSMUSG00000021109.13	0	FALSE	TRUE	Gfi1=yes	Lsd1=yes
chr12:73964049-73965367	Snapc1	ENSMUSG00000021113.4	0	TRUE	FALSE	Gfi1=yes	Lsd1=yes
chr12:73963869-73965702	Snapc1	ENSMUSG00000021113.4	0	FALSE	TRUE	Gfi1=yes	Lsd1=yes
chr12:76402782-76406619	4930426I24Rik	ENSMUSG00000097323.1	0	TRUE	FALSE	Gfi1=yes	Lsd1=yes
chr12:76402704-76406688	4930426I24Rik	ENSMUSG00000097323.1	0	FALSE	TRUE	Gfi1=yes	Lsd1=yes
chr12:77237580-77240252	Fut8	ENSMUSG00000021065.15	0	TRUE	FALSE	Gfi1=yes	Lsd1=yes
chr12:77237265-77240342	Fut8	ENSMUSG00000021065.15	0	FALSE	TRUE	Gfi1=yes	Lsd1=yes
chr12:77237632-77240049	Fut8	ENSMUSG00000021065.15	0	FALSE	FALSE	Gfi1=yes	Lsd1=yes
chr12:78225170-78228080	Gphn	ENSMUSG00000047454.11	0	TRUE	FALSE	Gfi1=yes	Lsd1=yes
chr12:78225121-78228126	Gphn	ENSMUSG00000047454.11	0	FALSE	TRUE	Gfi1=yes	Lsd1=yes
chr12:78747663-78750128	Mpp5	ENSMUSG00000021112.8	0	TRUE	FALSE	Gfi1=yes	Lsd1=yes
chr12:78747688-78750182	Mpp5	ENSMUSG00000021112.8	0	FALSE	TRUE	Gfi1=yes	Lsd1=yes
chr12:78747824-78750197	Mpp5	ENSMUSG00000021112.8	0	FALSE	FALSE	Gfi1=yes	Lsd1=yes
chr12:78860137-78862921	Atp6v1d	ENSMUSG00000021114.8	0	TRUE	FALSE	Gfi1=yes	Lsd1=yes
chr12:78860484-78863220	Atp6v1d	ENSMUSG00000021114.8	0	FALSE	TRUE	Gfi1=yes	Lsd1=yes
chr12:79088893-79090093	Pigh	ENSMUSG00000021120.10	0	TRUE	FALSE	Gfi1=yes	Lsd1=yes
chr12:79088731-79090262	Pigh	ENSMUSG00000021120.10	0	FALSE	TRUE	Gfi1=yes	Lsd1=yes
chr12:79171182-79173344	Vti1b	ENSMUSG00000021124.13	0	TRUE	FALSE	Gfi1=yes	Lsd1=yes
chr12:79171252-79173330	Vti1b	ENSMUSG00000021124.13	0	FALSE	TRUE	Gfi1=yes	Lsd1=yes
chr12:80110980-80116989	Zfp36l1	ENSMUSG00000021127.6	0	TRUE	FALSE	Gfi1=yes	Lsd1=yes
chr12:80109207-80117086	Zfp36l1	ENSMUSG00000021127.6	0	FALSE	TRUE	Gfi1=yes	Lsd1=yes
chr12:80113041-80116829	Zfp36l1	ENSMUSG00000021127.6	27	FALSE	FALSE	Gfi1=yes	Lsd1=yes
chr12:80130833-80133524	2310015A10Rik	ENSMUSG00000097729.1	0	TRUE	FALSE	Gfi1=yes	Lsd1=yes
chr12:80130813-80133623	2310015A10Rik	ENSMUSG00000097729.1	0	FALSE	TRUE	Gfi1=yes	Lsd1=yes
chr12:80134811-80137988	2310015A10Rik	ENSMUSG00000097729.1	1966	FALSE	FALSE	Gfi1=yes	Lsd1=yes
chr12:80642469-80645307	Erh	ENSMUSG00000021131.13	0	TRUE	FALSE	Gfi1=yes	Lsd1=yes
chr12:80642342-80645415	Erh	ENSMUSG00000021131.13	0	FALSE	TRUE	Gfi1=yes	Lsd1=yes
chr12:80789558-80792446	Susd6	ENSMUSG00000021133.8	0	TRUE	FALSE	Gfi1=yes	Lsd1=yes
chr12:80789367-80791970	Susd6	ENSMUSG00000021133.8	0	FALSE	TRUE	Gfi1=yes	Lsd1=yes
chr12:80789875-80792376	Susd6	ENSMUSG00000021133.8	0	FALSE	FALSE	Gfi1=yes	Lsd1=yes
chr12:83596029-83597911	Zfyve1	ENSMUSG00000042628.7	0	TRUE	FALSE	Gfi1=yes	Lsd1=yes
chr12:83595778-83597896	Zfyve1	ENSMUSG00000042628.7	0	FALSE	TRUE	Gfi1=yes	Lsd1=yes
chr12:83596318-83597584	Zfyve1	ENSMUSG00000042628.7	0	FALSE	FALSE	Gfi1=yes	Lsd1=yes
chr12:83631249-83633616	Rbm25	ENSMUSG00000010608.15	0	TRUE	FALSE	Gfi1=yes	Lsd1=yes
chr12:83631108-83633512	Rbm25	ENSMUSG00000010608.15	0	FALSE	TRUE	Gfi1=yes	Lsd1=yes
chr12:83631607-83633242	Rbm25	ENSMUSG00000010608.15	0	FALSE	FALSE	Gfi1=yes	Lsd1=yes
chr12:83686951-83690582	Psen1	ENSMUSG00000019969.13	0	TRUE	FALSE	Gfi1=yes	Lsd1=yes
chr12:83686757-83689710	Psen1	ENSMUSG00000019969.13	0	FALSE	TRUE	Gfi1=yes	Lsd1=yes
chr12:83920768-83922833	Numb	ENSMUSG00000021224.14	0	TRUE	FALSE	Gfi1=yes	Lsd1=yes
chr12:83920454-83923638	Numb	ENSMUSG00000021224.14	0	FALSE	TRUE	Gfi1=yes	Lsd1=yes
chr12:84185312-84195952	Elmsan1	ENSMUSG00000042507.14	0	TRUE	FALSE	Gfi1=yes	Lsd1=yes
chr12:84184426-84196895	Elmsan1	ENSMUSG00000042507.14	0	FALSE	TRUE	Gfi1=yes	Lsd1=yes
chr12:84189144-84194882	Elmsan1	ENSMUSG00000042507.14	0	FALSE	FALSE	Gfi1=yes	Lsd1=yes
chr12:84221275-84223319	Elmsan1	ENSMUSG00000042507.14	2393	FALSE	FALSE	Gfi1=yes	Lsd1=yes
chr12:84284306-84286255	Ptgr2	ENSMUSG00000072946.12	0	TRUE	FALSE	Gfi1=yes	Lsd1=yes
chr12:84284316-84286601	Ptgr2	ENSMUSG00000072946.12	0	FALSE	TRUE	Gfi1=yes	Lsd1=yes
chr12:84416278-84418379	Bbof1	ENSMUSG00000057265.12	0	TRUE	FALSE	Gfi1=yes	Lsd1=yes
chr12:84416766-84418487	Bbof1	ENSMUSG00000057265.12	0	FALSE	TRUE	Gfi1=yes	Lsd1=yes
chr12:84416786-84418497	Bbof1	ENSMUSG00000057265.12	0	FALSE	FALSE	Gfi1=yes	Lsd1=yes
chr12:84771555-84774306	Npc2	ENSMUSG00000021242.8	0	TRUE	FALSE	Gfi1=yes	Lsd1=yes
chr12:84771069-84774426	Npc2	ENSMUSG00000021242.8	0	FALSE	TRUE	Gfi1=yes	Lsd1=yes
chr12:85269786-85271697	Mlh3	ENSMUSG00000021245.14	0	TRUE	FALSE	Gfi1=yes	Lsd1=yes
chr12:85268805-85271607	Mlh3	ENSMUSG00000021245.14	0	FALSE	TRUE	Gfi1=yes	Lsd1=yes
chr12:85264160-85265345	Mlh3	ENSMUSG00000021245.14	0	FALSE	FALSE	Gfi1=yes	Lsd1=yes
chr12:85269981-85271164	Mlh3	ENSMUSG00000021245.14	0	FALSE	FALSE	Gfi1=yes	Lsd1=yes
chr12:85338337-85340705	Nek9	ENSMUSG00000034290.9	0	TRUE	FALSE	Gfi1=yes	Lsd1=yes
chr12:85338148-85341367	Nek9	ENSMUSG00000034290.9	0	FALSE	TRUE	Gfi1=yes	Lsd1=yes
chr12:85823829-85825759	0610007P14Rik	ENSMUSG00000021252.11	0	TRUE	FALSE	Gfi1=yes	Lsd1=yes
chr12:85823154-85825835	0610007P14Rik	ENSMUSG00000021252.11	0	FALSE	TRUE	Gfi1=yes	Lsd1=yes
chr12:86945249-86949630	Cipc	ENSMUSG00000034157.12	0	TRUE	FALSE	Gfi1=yes	Lsd1=yes
chr12:86944901-86951601	Cipc	ENSMUSG00000034157.12	0	FALSE	TRUE	Gfi1=yes	Lsd1=yes
chr12:87146476-87149059	Pomt2	ENSMUSG00000034126.4	0	TRUE	FALSE	Gfi1=yes	Lsd1=yes
chr12:87146330-87150404	Pomt2	ENSMUSG00000034126.4	0	FALSE	TRUE	Gfi1=yes	Lsd1=yes
chr12:87265088-87268451	Vipas39	ENSMUSG00000021038.16	0	TRUE	FALSE	Gfi1=yes	Lsd1=yes
chr12:87265269-87268803	Vipas39	ENSMUSG00000021038.16	0	FALSE	TRUE	Gfi1=yes	Lsd1=yes
chr12:87387058-87389670	Sptlc2	ENSMUSG00000021036.10	0	TRUE	FALSE	Gfi1=yes	Lsd1=yes
chr12:87386762-87389296	Sptlc2	ENSMUSG00000021036.10	0	FALSE	TRUE	Gfi1=yes	Lsd1=yes
chr12:87442466-87444525	Alkbh1	ENSMUSG00000079036.10	0	TRUE	FALSE	Gfi1=yes	Lsd1=yes
chr12:87441992-87444996	Alkbh1	ENSMUSG00000079036.10	0	FALSE	TRUE	Gfi1=yes	Lsd1=yes
chr12:87470240-87472932	Snw1	ENSMUSG00000021039.8	0	TRUE	FALSE	Gfi1=yes	Lsd1=yes
chr12:87470051-87472835	Snw1	ENSMUSG00000021039.8	0	FALSE	TRUE	Gfi1=yes	Lsd1=yes
chr12:91848105-91849927	Sel1l	ENSMUSG00000020964.14	0	TRUE	FALSE	Gfi1=yes	Lsd1=yes
chr12:91848056-91850401	Sel1l	ENSMUSG00000020964.14	0	FALSE	TRUE	Gfi1=yes	Lsd1=yes
chr12:100109310-100112437	Psmc1	ENSMUSG00000021178.8	0	TRUE	FALSE	Gfi1=yes	Lsd1=yes
chr12:100109333-100112016	Psmc1	ENSMUSG00000021178.8	0	FALSE	TRUE	Gfi1=yes	Lsd1=yes
chr12:100158607-100160423	Nrde2	ENSMUSG00000021179.7	0	TRUE	FALSE	Gfi1=yes	Lsd1=yes
chr12:100158624-100160436	Nrde2	ENSMUSG00000021179.7	0	FALSE	TRUE	Gfi1=yes	Lsd1=yes
chr12:100723903-100726275	Rps6ka5	ENSMUSG00000021180.8	0	TRUE	FALSE	Gfi1=yes	Lsd1=yes
chr12:100723707-100726603	Rps6ka5	ENSMUSG00000021180.8	0	FALSE	TRUE	Gfi1=yes	Lsd1=yes
chr12:101912084-101914004	Trip11	ENSMUSG00000021188.14	0	TRUE	FALSE	Gfi1=yes	Lsd1=yes
chr12:101911817-101913996	Trip11	ENSMUSG00000021188.14	0	FALSE	TRUE	Gfi1=yes	Lsd1=yes
chr12:101974784-101977158	Cpsf2	ENSMUSG00000041781.8	0	TRUE	FALSE	Gfi1=yes	Lsd1=yes
chr12:101974702-101977630	Cpsf2	ENSMUSG00000041781.8	0	FALSE	TRUE	Gfi1=yes	Lsd1=yes
chr12:102756568-102759518	Gm28051	ENSMUSG00000098530.1	0	TRUE	FALSE	Gfi1=yes	Lsd1=yes
chr12:102742474-102745396	Gm28051	ENSMUSG00000098530.1	0	FALSE	TRUE	Gfi1=yes	Lsd1=yes
chr12:102756257-102759404	Gm28051	ENSMUSG00000098530.1	0	FALSE	TRUE	Gfi1=yes	Lsd1=yes
chr12:102878042-102879785	Btbd7	ENSMUSG00000041702.6	0	TRUE	FALSE	Gfi1=yes	Lsd1=yes
chr12:102876834-102879742	Btbd7	ENSMUSG00000041702.6	0	FALSE	TRUE	Gfi1=yes	Lsd1=yes
chr12:105683478-105686361	Atg2b	ENSMUSG00000041341.9	0	TRUE	FALSE	Gfi1=yes	Lsd1=yes
chr12:105683540-105686521	Atg2b	ENSMUSG00000041341.9	0	FALSE	TRUE	Gfi1=yes	Lsd1=yes
chr12:105783449-105786631	Papola	ENSMUSG00000021111.15	0	TRUE	FALSE	Gfi1=yes	Lsd1=yes
chr12:105783705-105786379	Papola	ENSMUSG00000021111.15	0	FALSE	TRUE	Gfi1=yes	Lsd1=yes
chr12:108178048-108180958	Setd3	ENSMUSG00000056770.15	0	TRUE	FALSE	Gfi1=yes	Lsd1=yes
chr12:108177329-108180825	Setd3	ENSMUSG00000056770.15	0	FALSE	TRUE	Gfi1=yes	Lsd1=yes
chr12:108791696-108795273	Yy1	ENSMUSG00000021264.11	0	TRUE	FALSE	Gfi1=yes	Lsd1=yes
chr12:108791208-108795774	Yy1	ENSMUSG00000021264.11	0	FALSE	TRUE	Gfi1=yes	Lsd1=yes
chr12:110445742-110447174	Ppp2r5c	ENSMUSG00000017843.13	38564	TRUE	FALSE	Gfi1=yes	Lsd1=yes
chr12:110589511-110592515	Ppp2r5c	ENSMUSG00000017843.13	6449	TRUE	FALSE	Gfi1=yes	Lsd1=yes
chr12:110445586-110448102	Ppp2r5c	ENSMUSG00000017843.13	37636	FALSE	TRUE	Gfi1=yes	Lsd1=yes
chr12:110483555-110488856	Ppp2r5c	ENSMUSG00000017843.13	0	FALSE	TRUE	Gfi1=yes	Lsd1=yes
chr12:110515082-110516386	Ppp2r5c	ENSMUSG00000017843.13	0	FALSE	FALSE	Gfi1=yes	Lsd1=yes
chr12:110600233-110602940	Dync1h1	ENSMUSG00000018707.13	0	TRUE	FALSE	Gfi1=yes	Lsd1=yes
chr12:110599267-110602939	Dync1h1	ENSMUSG00000018707.13	0	FALSE	TRUE	Gfi1=yes	Lsd1=yes
chr12:110694677-110699819	Hsp90aa1	ENSMUSG00000021270.13	0	TRUE	FALSE	Gfi1=yes	Lsd1=yes
chr12:110694225-110708316	Hsp90aa1	ENSMUSG00000021270.13	0	FALSE	TRUE	Gfi1=yes	Lsd1=yes
chr12:110839619-110841638	Mok	ENSMUSG00000056458.16	0	TRUE	FALSE	Gfi1=yes	Lsd1=yes
chr12:110839833-110842195	Mok	ENSMUSG00000056458.16	0	FALSE	TRUE	Gfi1=yes	Lsd1=yes
chr12:110888119-110890559	Cinp	ENSMUSG00000021276.9	0	TRUE	FALSE	Gfi1=yes	Lsd1=yes
chr12:110887456-110890786	Cinp	ENSMUSG00000021276.9	0	FALSE	TRUE	Gfi1=yes	Lsd1=yes
chr12:111573290-111576137	2810029C07Rik	ENSMUSG00000096995.1	0	TRUE	FALSE	Gfi1=yes	Lsd1=yes
chr12:111572678-111576247	2810029C07Rik	ENSMUSG00000096995.1	0	FALSE	TRUE	Gfi1=yes	Lsd1=yes
chr12:111676940-111684630	Trmt61a	ENSMUSG00000060950.11	0	TRUE	FALSE	Gfi1=yes	Lsd1=yes
chr12:111676674-111697081	Trmt61a	ENSMUSG00000060950.11	0	FALSE	TRUE	Gfi1=yes	Lsd1=yes
chr12:111692424-111696905	Trmt61a	ENSMUSG00000060950.11	8521	FALSE	FALSE	Gfi1=yes	Lsd1=yes
chr12:111710659-111715396	Bag5	ENSMUSG00000049792.6	0	TRUE	FALSE	Gfi1=yes	Lsd1=yes
chr12:111710584-111715084	Bag5	ENSMUSG00000049792.6	0	FALSE	TRUE	Gfi1=yes	Lsd1=yes
chr12:112643753-112647265	Siva1	ENSMUSG00000064326.12	0	TRUE	FALSE	Gfi1=yes	Lsd1=yes
chr12:112642577-112648371	Siva1	ENSMUSG00000064326.12	0	FALSE	TRUE	Gfi1=yes	Lsd1=yes
chr12:112999193-113001997	Brf1	ENSMUSG00000011158.7	0	TRUE	FALSE	Gfi1=yes	Lsd1=yes
chr12:112975540-112978750	Brf1	ENSMUSG00000011158.7	0	FALSE	TRUE	Gfi1=yes	Lsd1=yes
chr12:112997974-113002712	Brf1	ENSMUSG00000011158.7	0	FALSE	TRUE	Gfi1=yes	Lsd1=yes
chr12:113072554-113075710	Pacs2	ENSMUSG00000021143.9	0	TRUE	FALSE	Gfi1=yes	Lsd1=yes
chr12:113011650-113015703	Pacs2	ENSMUSG00000021143.9	0	FALSE	TRUE	Gfi1=yes	Lsd1=yes
chr12:113011385-113014413	Pacs2	ENSMUSG00000021143.9	94	FALSE	FALSE	Gfi1=yes	Lsd1=yes
chr12:116261977-116263749	Wdr60	ENSMUSG00000042050.7	0	TRUE	FALSE	Gfi1=yes	Lsd1=yes
chr12:116262074-116263726	Wdr60	ENSMUSG00000042050.7	0	FALSE	TRUE	Gfi1=yes	Lsd1=yes
chr12:116403787-116406402	Ncapg2	ENSMUSG00000042029.6	0	TRUE	FALSE	Gfi1=yes	Lsd1=yes
chr12:116403944-116406441	Ncapg2	ENSMUSG00000042029.6	0	FALSE	TRUE	Gfi1=yes	Lsd1=yes
chr12:118300378-118303140	Sp4	ENSMUSG00000025323.9	0	TRUE	FALSE	Gfi1=yes	Lsd1=yes
chr12:118299863-118303152	Sp4	ENSMUSG00000025323.9	0	FALSE	TRUE	Gfi1=yes	Lsd1=yes
chr12:118300421-118302899	Sp4	ENSMUSG00000025323.9	0	FALSE	FALSE	Gfi1=yes	Lsd1=yes
chr13:5859633-5863977	Klf6	ENSMUSG00000000078.6	0	TRUE	FALSE	Gfi1=yes	Lsd1=yes
chr13:5859659-5864049	Klf6	ENSMUSG00000000078.6	0	FALSE	TRUE	Gfi1=yes	Lsd1=yes
chr13:8884741-8887193	Idi1	ENSMUSG00000058258.14	0	TRUE	FALSE	Gfi1=yes	Lsd1=yes
chr13:8884716-8886640	Idi1	ENSMUSG00000058258.14	0	FALSE	TRUE	Gfi1=yes	Lsd1=yes
chr13:13953166-13955763	B3galnt2	ENSMUSG00000039242.9	0	TRUE	FALSE	Gfi1=yes	Lsd1=yes
chr13:13953095-13955604	B3galnt2	ENSMUSG00000039242.9	0	FALSE	TRUE	Gfi1=yes	Lsd1=yes
chr13:14038568-14041223	Tbce	ENSMUSG00000039233.12	0	TRUE	FALSE	Gfi1=yes	Lsd1=yes
chr13:14038415-14041636	Tbce	ENSMUSG00000039233.12	0	FALSE	TRUE	Gfi1=yes	Lsd1=yes
chr13:19394902-19396530	Stard3nl	ENSMUSG00000003062.12	0	TRUE	FALSE	Gfi1=yes	Lsd1=yes
chr13:19394029-19396534	Stard3nl	ENSMUSG00000003062.12	0	FALSE	TRUE	Gfi1=yes	Lsd1=yes
chr13:21505896-21507024	Zfp389	ENSMUSG00000082396.3	839	TRUE	FALSE	Gfi1=yes	Lsd1=yes
chr13:21505666-21507042	Zfp389	ENSMUSG00000082396.3	609	FALSE	TRUE	Gfi1=yes	Lsd1=yes
chr13:21505855-21506897	Zfp389	ENSMUSG00000082396.3	798	FALSE	FALSE	Gfi1=yes	Lsd1=yes
chr13:21714519-21719163	Hist1h2bl	ENSMUSG00000094338.1	0	TRUE	FALSE	Gfi1=yes	Lsd1=yes
chr13:21714430-21719239	Hist1h2bl	ENSMUSG00000094338.1	0	FALSE	TRUE	Gfi1=yes	Lsd1=yes
chr13:21714618-21719123	Hist1h2bl	ENSMUSG00000094338.1	0	FALSE	FALSE	Gfi1=yes	Lsd1=yes
chr13:21720948-21722931	Gm44357	ENSMUSG00000105238.1	0	TRUE	FALSE	Gfi1=yes	Lsd1=yes
chr13:21720655-21723288	Gm44357	ENSMUSG00000105238.1	0	FALSE	TRUE	Gfi1=yes	Lsd1=yes
chr13:21733952-21736146	Hist1h4j	ENSMUSG00000067455.5	0	TRUE	FALSE	Gfi1=yes	Lsd1=yes
chr13:21733966-21736011	Hist1h4j	ENSMUSG00000067455.5	0	FALSE	TRUE	Gfi1=yes	Lsd1=yes
chr13:21733960-21735921	Hist1h4j	ENSMUSG00000067455.5	0	FALSE	FALSE	Gfi1=yes	Lsd1=yes
chr13:21752923-21755368	Hist1h2ak	ENSMUSG00000063021.3	0	TRUE	FALSE	Gfi1=yes	Lsd1=yes
chr13:21751736-21755329	Hist1h2ak	ENSMUSG00000063021.3	0	FALSE	TRUE	Gfi1=yes	Lsd1=yes
chr13:21752349-21754948	Hist1h2ak	ENSMUSG00000063021.3	0	FALSE	FALSE	Gfi1=yes	Lsd1=yes
chr13:21778390-21784786	Hist1h1b	ENSMUSG00000058773.2	0	TRUE	FALSE	Gfi1=yes	Lsd1=yes
chr13:21778070-21784878	Hist1h1b	ENSMUSG00000058773.2	0	FALSE	TRUE	Gfi1=yes	Lsd1=yes
chr13:22033981-22037287	Gm44390	ENSMUSG00000104608.1	0	TRUE	FALSE	Gfi1=yes	Lsd1=yes
chr13:22033715-22037379	Gm44390	ENSMUSG00000104608.1	0	FALSE	TRUE	Gfi1=yes	Lsd1=yes
chr13:22039858-22044647	Hist1h4i	ENSMUSG00000060639.5	0	TRUE	FALSE	Gfi1=yes	Lsd1=yes
chr13:22039056-22044977	Hist1h4i	ENSMUSG00000060639.5	0	FALSE	TRUE	Gfi1=yes	Lsd1=yes
chr13:22040290-22044732	Hist1h4i	ENSMUSG00000060639.5	0	FALSE	FALSE	Gfi1=yes	Lsd1=yes
chr13:22049551-22051779	Vmn1r-ps92	ENSMUSG00000083873.1	5566	TRUE	FALSE	Gfi1=yes	Lsd1=yes
chr13:22049475-22051787	Vmn1r-ps92	ENSMUSG00000083873.1	5558	FALSE	TRUE	Gfi1=yes	Lsd1=yes
chr13:22049582-22051723	Vmn1r-ps92	ENSMUSG00000083873.1	5622	FALSE	FALSE	Gfi1=yes	Lsd1=yes
chr13:23368180-23369993	4930586N03Rik	ENSMUSG00000087097.1	0	TRUE	FALSE	Gfi1=yes	Lsd1=yes
chr13:23368161-23370082	4930586N03Rik	ENSMUSG00000087097.1	0	FALSE	TRUE	Gfi1=yes	Lsd1=yes
chr13:23529647-23536822	Gm11335	ENSMUSG00000085016.1	0	TRUE	FALSE	Gfi1=yes	Lsd1=yes
chr13:23529476-23536802	Gm11335	ENSMUSG00000085016.1	0	FALSE	TRUE	Gfi1=yes	Lsd1=yes
chr13:23530642-23532729	Gm11335	ENSMUSG00000085016.1	0	FALSE	FALSE	Gfi1=yes	Lsd1=yes
chr13:23541875-23546229	Hist1h2bh	ENSMUSG00000064168.4	0	TRUE	FALSE	Gfi1=yes	Lsd1=yes
chr13:23541785-23545724	Hist1h2bh	ENSMUSG00000064168.4	0	FALSE	TRUE	Gfi1=yes	Lsd1=yes
chr13:23550418-23552256	Hist1h4f	ENSMUSG00000069274.3	0	TRUE	FALSE	Gfi1=yes	Lsd1=yes
chr13:23550401-23553132	Hist1h4f	ENSMUSG00000069274.3	0	FALSE	TRUE	Gfi1=yes	Lsd1=yes
chr13:23553876-23556838	Hist1h1d	ENSMUSG00000052565.6	0	TRUE	FALSE	Gfi1=yes	Lsd1=yes
chr13:23553824-23556889	Hist1h1d	ENSMUSG00000052565.6	0	FALSE	TRUE	Gfi1=yes	Lsd1=yes
chr13:23560689-23564130	Hist1h3e	ENSMUSG00000069273.2	0	TRUE	FALSE	Gfi1=yes	Lsd1=yes
chr13:23560416-23565432	Hist1h3e	ENSMUSG00000069273.2	0	FALSE	TRUE	Gfi1=yes	Lsd1=yes
chr13:23569970-23572406	Hist1h2ae	ENSMUSG00000069272.5	0	TRUE	FALSE	Gfi1=yes	Lsd1=yes
chr13:23569960-23577511	Hist1h2ae	ENSMUSG00000069272.5	0	FALSE	TRUE	Gfi1=yes	Lsd1=yes
chr13:23569806-23572247	Hist1h2ae	ENSMUSG00000069272.5	0	FALSE	FALSE	Gfi1=yes	Lsd1=yes
chr13:23682572-23686584	Gm24991	ENSMUSG00000088030.1	0	TRUE	FALSE	Gfi1=yes	Lsd1=yes
chr13:23682353-23686552	Gm24991	ENSMUSG00000088030.1	0	FALSE	TRUE	Gfi1=yes	Lsd1=yes
chr13:23737944-23740998	Hist1h1c	ENSMUSG00000036181.2	0	TRUE	FALSE	Gfi1=yes	Lsd1=yes
chr13:23737665-23740978	Hist1h1c	ENSMUSG00000036181.2	0	FALSE	TRUE	Gfi1=yes	Lsd1=yes
chr13:23738456-23740526	Hist1h1c	ENSMUSG00000036181.2	0	FALSE	FALSE	Gfi1=yes	Lsd1=yes
chr13:23750656-23753347	Hist1h2ab	ENSMUSG00000061615.2	0	TRUE	FALSE	Gfi1=yes	Lsd1=yes
chr13:23749308-23753971	Hist1h2ab	ENSMUSG00000061615.2	0	FALSE	TRUE	Gfi1=yes	Lsd1=yes
chr13:23750706-23753151	Hist1h2ab	ENSMUSG00000061615.2	0	FALSE	FALSE	Gfi1=yes	Lsd1=yes
chr13:24830490-24833534	Acot13	ENSMUSG00000006717.6	0	TRUE	FALSE	Gfi1=yes	Lsd1=yes
chr13:24830258-24832789	Acot13	ENSMUSG00000006717.6	0	FALSE	TRUE	Gfi1=yes	Lsd1=yes
chr13:30544063-30546120	Uqcrfs1	ENSMUSG00000038462.3	0	TRUE	FALSE	Gfi1=yes	Lsd1=yes
chr13:30544268-30546038	Uqcrfs1	ENSMUSG00000038462.3	0	FALSE	TRUE	Gfi1=yes	Lsd1=yes
chr13:32800890-32803721	Wrnip1	ENSMUSG00000021400.6	0	TRUE	FALSE	Gfi1=yes	Lsd1=yes
chr13:32800806-32804120	Wrnip1	ENSMUSG00000021400.6	0	FALSE	TRUE	Gfi1=yes	Lsd1=yes
chr13:34001657-34003525	Serpinb6a	ENSMUSG00000060147.15	0	TRUE	FALSE	Gfi1=yes	Lsd1=yes
chr13:34001588-34003705	Serpinb6a	ENSMUSG00000060147.15	0	FALSE	TRUE	Gfi1=yes	Lsd1=yes
chr13:34162327-34164278	Psmg4	ENSMUSG00000071451.9	0	TRUE	FALSE	Gfi1=yes	Lsd1=yes
chr13:34162095-34164755	Psmg4	ENSMUSG00000071451.9	0	FALSE	TRUE	Gfi1=yes	Lsd1=yes
chr13:34153260-34155061	Psmg4	ENSMUSG00000071451.9	7902	FALSE	FALSE	Gfi1=yes	Lsd1=yes
chr13:36115667-36118448	Lyrm4	ENSMUSG00000046573.6	0	TRUE	FALSE	Gfi1=yes	Lsd1=yes
chr13:36116328-36118429	Lyrm4	ENSMUSG00000046573.6	0	FALSE	TRUE	Gfi1=yes	Lsd1=yes
chr13:36116261-36118374	Lyrm4	ENSMUSG00000046573.6	0	FALSE	FALSE	Gfi1=yes	Lsd1=yes
chr13:38036304-38038475	Cage1	ENSMUSG00000044566.15	0	TRUE	FALSE	Gfi1=yes	Lsd1=yes
chr13:38036022-38038450	Cage1	ENSMUSG00000044566.15	0	FALSE	TRUE	Gfi1=yes	Lsd1=yes
chr13:38634076-38635788	Bloc1s5	ENSMUSG00000038982.9	0	TRUE	FALSE	Gfi1=yes	Lsd1=yes
chr13:38633807-38635848	Bloc1s5	ENSMUSG00000038982.9	0	FALSE	TRUE	Gfi1=yes	Lsd1=yes
chr13:38657638-38660078	Eef1e1	ENSMUSG00000001707.7	0	TRUE	FALSE	Gfi1=yes	Lsd1=yes
chr13:38657206-38659699	Eef1e1	ENSMUSG00000001707.7	0	FALSE	TRUE	Gfi1=yes	Lsd1=yes
chr13:41248488-41251002	Smim13	ENSMUSG00000091264.2	0	TRUE	FALSE	Gfi1=yes	Lsd1=yes
chr13:41248515-41251080	Smim13	ENSMUSG00000091264.2	0	FALSE	TRUE	Gfi1=yes	Lsd1=yes
chr13:41249045-41250929	Smim13	ENSMUSG00000091264.2	0	FALSE	FALSE	Gfi1=yes	Lsd1=yes
chr13:41604844-41606055	Tmem170b	ENSMUSG00000087370.2	160	TRUE	FALSE	Gfi1=yes	Lsd1=yes
chr13:41604694-41607221	Tmem170b	ENSMUSG00000087370.2	0	FALSE	TRUE	Gfi1=yes	Lsd1=yes
chr13:42051965-42054065	Hivep1	ENSMUSG00000021366.7	0	TRUE	FALSE	Gfi1=yes	Lsd1=yes
chr13:42051962-42053943	Hivep1	ENSMUSG00000021366.7	0	FALSE	TRUE	Gfi1=yes	Lsd1=yes
chr13:43397879-43399819	Nol7	ENSMUSG00000063200.3	0	TRUE	FALSE	Gfi1=yes	Lsd1=yes
chr13:43397844-43399411	Nol7	ENSMUSG00000063200.3	0	FALSE	TRUE	Gfi1=yes	Lsd1=yes
chr13:45000650-45002799	Dtnbp1	ENSMUSG00000057531.13	0	TRUE	FALSE	Gfi1=yes	Lsd1=yes
chr13:45000546-45003092	Dtnbp1	ENSMUSG00000057531.13	0	FALSE	TRUE	Gfi1=yes	Lsd1=yes
chr13:45001022-45002738	Dtnbp1	ENSMUSG00000057531.13	0	FALSE	FALSE	Gfi1=yes	Lsd1=yes
chr13:45388201-45390866	Mylip	ENSMUSG00000038175.9	0	TRUE	FALSE	Gfi1=yes	Lsd1=yes
chr13:45388248-45392635	Mylip	ENSMUSG00000038175.9	0	FALSE	TRUE	Gfi1=yes	Lsd1=yes
chr13:45344393-45346546	Mylip	ENSMUSG00000038175.9	43195	FALSE	FALSE	Gfi1=yes	Lsd1=yes
chr13:45962940-45967094	Atxn1	ENSMUSG00000046876.15	0	TRUE	FALSE	Gfi1=yes	Lsd1=yes
chr13:45961641-45967174	Atxn1	ENSMUSG00000046876.15	0	FALSE	TRUE	Gfi1=yes	Lsd1=yes
chr13:45963191-45967028	Atxn1	ENSMUSG00000046876.15	0	FALSE	FALSE	Gfi1=yes	Lsd1=yes
chr13:46726236-46728988	Nup153	ENSMUSG00000021374.9	0	TRUE	FALSE	Gfi1=yes	Lsd1=yes
chr13:46725726-46728948	Nup153	ENSMUSG00000021374.9	0	FALSE	TRUE	Gfi1=yes	Lsd1=yes
chr13:48544020-48547627	Gm37238	ENSMUSG00000103373.1	0	TRUE	FALSE	Gfi1=yes	Lsd1=yes
chr13:48544584-48549121	Gm37238	ENSMUSG00000103373.1	0	FALSE	TRUE	Gfi1=yes	Lsd1=yes
chr13:48544851-48547331	Gm37238	ENSMUSG00000103373.1	0	FALSE	FALSE	Gfi1=yes	Lsd1=yes
chr13:48624676-48626391	Ptpdc1	ENSMUSG00000038042.9	0	TRUE	FALSE	Gfi1=yes	Lsd1=yes
chr13:48624239-48626468	Ptpdc1	ENSMUSG00000038042.9	0	FALSE	TRUE	Gfi1=yes	Lsd1=yes
chr13:48624822-48626479	Ptpdc1	ENSMUSG00000038042.9	0	FALSE	FALSE	Gfi1=yes	Lsd1=yes
chr13:49185796-49191620	Ninj1	ENSMUSG00000037966.15	0	TRUE	FALSE	Gfi1=yes	Lsd1=yes
chr13:49178016-49191811	Ninj1	ENSMUSG00000037966.15	0	FALSE	TRUE	Gfi1=yes	Lsd1=yes
chr13:49186203-49189157	Ninj1	ENSMUSG00000037966.15	0	FALSE	FALSE	Gfi1=yes	Lsd1=yes
chr13:49420332-49422990	Ippk	ENSMUSG00000021385.9	0	TRUE	FALSE	Gfi1=yes	Lsd1=yes
chr13:49419804-49422450	Ippk	ENSMUSG00000021385.9	0	FALSE	TRUE	Gfi1=yes	Lsd1=yes
chr13:49680987-49683937	Iars	ENSMUSG00000037851.13	0	TRUE	FALSE	Gfi1=yes	Lsd1=yes
chr13:49680812-49683145	Iars	ENSMUSG00000037851.13	0	FALSE	TRUE	Gfi1=yes	Lsd1=yes
chr13:51643954-51646585	Cks2	ENSMUSG00000062248.5	0	TRUE	FALSE	Gfi1=yes	Lsd1=yes
chr13:51643754-51646556	Cks2	ENSMUSG00000062248.5	0	FALSE	TRUE	Gfi1=yes	Lsd1=yes
chr13:52926457-52930351	Auh	ENSMUSG00000021460.16	0	TRUE	FALSE	Gfi1=yes	Lsd1=yes
chr13:52925785-52931200	Auh	ENSMUSG00000021460.16	0	FALSE	TRUE	Gfi1=yes	Lsd1=yes
chr13:52928970-52930168	Auh	ENSMUSG00000021460.16	0	FALSE	FALSE	Gfi1=yes	Lsd1=yes
chr13:54589162-54591795	Nop16	ENSMUSG00000025869.11	0	TRUE	FALSE	Gfi1=yes	Lsd1=yes
chr13:54589133-54591824	Nop16	ENSMUSG00000025869.11	0	FALSE	TRUE	Gfi1=yes	Lsd1=yes
chr13:54620945-54623702	Faf2	ENSMUSG00000025873.15	0	TRUE	FALSE	Gfi1=yes	Lsd1=yes
chr13:54620736-54622881	Faf2	ENSMUSG00000025873.15	0	FALSE	TRUE	Gfi1=yes	Lsd1=yes
chr13:54685198-54689418	Rnf44	ENSMUSG00000034928.16	0	TRUE	FALSE	Gfi1=yes	Lsd1=yes
chr13:54691806-54695515	Rnf44	ENSMUSG00000034928.16	0	TRUE	FALSE	Gfi1=yes	Lsd1=yes
chr13:54683749-54691058	Rnf44	ENSMUSG00000034928.16	0	FALSE	TRUE	Gfi1=yes	Lsd1=yes
chr13:54691620-54695551	Rnf44	ENSMUSG00000034928.16	0	FALSE	TRUE	Gfi1=yes	Lsd1=yes
chr13:55188710-55192313	Nsd1	ENSMUSG00000021488.7	17468	TRUE	FALSE	Gfi1=yes	Lsd1=yes
chr13:55188143-55192223	Nsd1	ENSMUSG00000021488.7	17558	FALSE	TRUE	Gfi1=yes	Lsd1=yes
chr13:55208750-55214802	Nsd1	ENSMUSG00000021488.7	0	FALSE	TRUE	Gfi1=yes	Lsd1=yes
chr13:55319654-55324350	Rab24	ENSMUSG00000034789.7	0	TRUE	FALSE	Gfi1=yes	Lsd1=yes
chr13:55318994-55331925	Rab24	ENSMUSG00000034789.7	0	FALSE	TRUE	Gfi1=yes	Lsd1=yes
chr13:55443476-55448752	Grk6	ENSMUSG00000074886.10	0	TRUE	FALSE	Gfi1=yes	Lsd1=yes
chr13:55442956-55448491	Grk6	ENSMUSG00000074886.10	0	FALSE	TRUE	Gfi1=yes	Lsd1=yes
chr13:55443997-55446275	Grk6	ENSMUSG00000074886.10	0	FALSE	FALSE	Gfi1=yes	Lsd1=yes
chr13:58126884-58130551	Hnrnpa0	ENSMUSG00000007836.6	0	TRUE	FALSE	Gfi1=yes	Lsd1=yes
chr13:58126016-58130652	Hnrnpa0	ENSMUSG00000007836.6	0	FALSE	TRUE	Gfi1=yes	Lsd1=yes
chr13:58214307-58216869	Ubqln1	ENSMUSG00000005312.14	0	TRUE	FALSE	Gfi1=yes	Lsd1=yes
chr13:58213778-58217083	Ubqln1	ENSMUSG00000005312.14	0	FALSE	TRUE	Gfi1=yes	Lsd1=yes
chr13:58400296-58403725	Hnrnpk	ENSMUSG00000021546.17	0	TRUE	FALSE	Gfi1=yes	Lsd1=yes
chr13:58400500-58403863	Hnrnpk	ENSMUSG00000021546.17	0	FALSE	TRUE	Gfi1=yes	Lsd1=yes
chr13:62963699-62965758	2010111I01Rik	ENSMUSG00000021458.16	49175	TRUE	FALSE	Gfi1=yes	Lsd1=yes
chr13:62964068-62965788	2010111I01Rik	ENSMUSG00000021458.16	49145	FALSE	TRUE	Gfi1=yes	Lsd1=yes
chr13:63430202-63432746	Fancc	ENSMUSG00000021461.16	0	TRUE	FALSE	Gfi1=yes	Lsd1=yes
chr13:63430137-63432915	Fancc	ENSMUSG00000021461.16	0	FALSE	TRUE	Gfi1=yes	Lsd1=yes
chr13:63430647-63432438	Fancc	ENSMUSG00000021461.16	0	FALSE	FALSE	Gfi1=yes	Lsd1=yes
chr13:64151356-64154865	Zfp367	ENSMUSG00000044934.12	0	TRUE	FALSE	Gfi1=yes	Lsd1=yes
chr13:64151311-64155995	Zfp367	ENSMUSG00000044934.12	0	FALSE	TRUE	Gfi1=yes	Lsd1=yes
chr13:64311008-64313503	Aaed1	ENSMUSG00000021482.9	0	TRUE	FALSE	Gfi1=yes	Lsd1=yes
chr13:64310948-64313463	Aaed1	ENSMUSG00000021482.9	0	FALSE	TRUE	Gfi1=yes	Lsd1=yes
chr13:64431632-64433499	Cdk20	ENSMUSG00000021483.7	0	TRUE	FALSE	Gfi1=yes	Lsd1=yes
chr13:64431405-64433696	Cdk20	ENSMUSG00000021483.7	0	FALSE	TRUE	Gfi1=yes	Lsd1=yes
chr13:64431844-64433181	Cdk20	ENSMUSG00000021483.7	0	FALSE	FALSE	Gfi1=yes	Lsd1=yes
chr13:65111766-65113925	Hiatl1	ENSMUSG00000038212.15	0	TRUE	FALSE	Gfi1=yes	Lsd1=yes
chr13:65111893-65113572	Hiatl1	ENSMUSG00000038212.15	0	FALSE	TRUE	Gfi1=yes	Lsd1=yes
chr13:65240055-65243131	Gm10775	ENSMUSG00000074847.2	16407	TRUE	FALSE	Gfi1=yes	Lsd1=yes
chr13:65240102-65243157	Gm10775	ENSMUSG00000074847.2	16381	FALSE	TRUE	Gfi1=yes	Lsd1=yes
chr13:65277920-65279859	Zfp369	ENSMUSG00000021514.17	0	TRUE	FALSE	Gfi1=yes	Lsd1=yes
chr13:65277857-65279927	Zfp369	ENSMUSG00000021514.17	0	FALSE	TRUE	Gfi1=yes	Lsd1=yes
chr13:66932033-66934313	Mterf3	ENSMUSG00000021519.10	0	TRUE	FALSE	Gfi1=yes	Lsd1=yes
chr13:66932160-66934334	Mterf3	ENSMUSG00000021519.10	0	FALSE	TRUE	Gfi1=yes	Lsd1=yes
chr13:69532938-69536505	Papd7	ENSMUSG00000034575.11	0	TRUE	FALSE	Gfi1=yes	Lsd1=yes
chr13:69534328-69538930	Papd7	ENSMUSG00000034575.11	0	FALSE	TRUE	Gfi1=yes	Lsd1=yes
chr13:70636615-70638892	Ice1	ENSMUSG00000034525.6	0	TRUE	FALSE	Gfi1=yes	Lsd1=yes
chr13:70636231-70639177	Ice1	ENSMUSG00000034525.6	0	FALSE	TRUE	Gfi1=yes	Lsd1=yes
chr13:70636891-70638688	Ice1	ENSMUSG00000034525.6	0	FALSE	FALSE	Gfi1=yes	Lsd1=yes
chr13:73330072-73332262	Mrpl36	ENSMUSG00000021607.8	0	TRUE	FALSE	Gfi1=yes	Lsd1=yes
chr13:73330003-73332308	Mrpl36	ENSMUSG00000021607.8	0	FALSE	TRUE	Gfi1=yes	Lsd1=yes
chr13:73602827-73605273	Clptm1l	ENSMUSG00000021610.7	0	TRUE	FALSE	Gfi1=yes	Lsd1=yes
chr13:73602815-73605435	Clptm1l	ENSMUSG00000021610.7	0	FALSE	TRUE	Gfi1=yes	Lsd1=yes
chr13:74061338-74062630	Cep72	ENSMUSG00000021572.8	0	TRUE	FALSE	Gfi1=yes	Lsd1=yes
chr13:74061423-74062915	Cep72	ENSMUSG00000021572.8	0	FALSE	TRUE	Gfi1=yes	Lsd1=yes
chr13:74207877-74209513	Exoc3	ENSMUSG00000034152.5	0	TRUE	FALSE	Gfi1=yes	Lsd1=yes
chr13:74207933-74209510	Exoc3	ENSMUSG00000034152.5	0	FALSE	TRUE	Gfi1=yes	Lsd1=yes
chr13:74349304-74351058	Sdha	ENSMUSG00000021577.13	0	TRUE	FALSE	Gfi1=yes	Lsd1=yes
chr13:74349231-74351151	Sdha	ENSMUSG00000021577.13	0	FALSE	TRUE	Gfi1=yes	Lsd1=yes
chr13:81656387-81659065	Lysmd3	ENSMUSG00000035840.6	0	TRUE	FALSE	Gfi1=yes	Lsd1=yes
chr13:81656279-81659108	Lysmd3	ENSMUSG00000035840.6	0	FALSE	TRUE	Gfi1=yes	Lsd1=yes
chr13:81710128-81712571	Polr3g	ENSMUSG00000035834.11	0	TRUE	FALSE	Gfi1=yes	Lsd1=yes
chr13:81709944-81713195	Polr3g	ENSMUSG00000035834.11	0	FALSE	TRUE	Gfi1=yes	Lsd1=yes
chr13:81710296-81712474	Polr3g	ENSMUSG00000035834.11	0	FALSE	FALSE	Gfi1=yes	Lsd1=yes
chr13:83729121-83734310	C130071C03Rik	ENSMUSG00000050334.12	0	TRUE	FALSE	Gfi1=yes	Lsd1=yes
chr13:83729085-83734473	C130071C03Rik	ENSMUSG00000050334.12	0	FALSE	TRUE	Gfi1=yes	Lsd1=yes
chr13:83744135-83746081	C130071C03Rik	ENSMUSG00000050334.12	0	FALSE	TRUE	Gfi1=yes	Lsd1=yes
chr13:83729395-83734259	C130071C03Rik	ENSMUSG00000050334.12	0	FALSE	FALSE	Gfi1=yes	Lsd1=yes
chr13:84221578-84223613	A230107N01Rik	ENSMUSG00000097292.2	0	TRUE	FALSE	Gfi1=yes	Lsd1=yes
chr13:84221511-84223301	A230107N01Rik	ENSMUSG00000097292.2	0	FALSE	TRUE	Gfi1=yes	Lsd1=yes
chr13:85287725-85290269	Rasa1	ENSMUSG00000021549.13	0	TRUE	FALSE	Gfi1=yes	Lsd1=yes
chr13:85287738-85290295	Rasa1	ENSMUSG00000021549.13	0	FALSE	TRUE	Gfi1=yes	Lsd1=yes
chr13:85310648-85312022	Rasa1	ENSMUSG00000021549.13	21618	FALSE	FALSE	Gfi1=yes	Lsd1=yes
chr13:90088457-90090673	Xrcc4	ENSMUSG00000021615.13	0	TRUE	FALSE	Gfi1=yes	Lsd1=yes
chr13:90088562-90090694	Xrcc4	ENSMUSG00000021615.13	0	FALSE	TRUE	Gfi1=yes	Lsd1=yes
chr13:92353607-92355997	Msh3	ENSMUSG00000014850.15	0	TRUE	FALSE	Gfi1=yes	Lsd1=yes
chr13:92353642-92355896	Msh3	ENSMUSG00000014850.15	0	FALSE	TRUE	Gfi1=yes	Lsd1=yes
chr13:92529855-92531894	Zfyve16	ENSMUSG00000021706.14	0	TRUE	FALSE	Gfi1=yes	Lsd1=yes
chr13:92529811-92531944	Zfyve16	ENSMUSG00000021706.14	0	FALSE	TRUE	Gfi1=yes	Lsd1=yes
chr13:93191294-93193316	Papd4	ENSMUSG00000042167.5	0	TRUE	FALSE	Gfi1=yes	Lsd1=yes
chr13:93191274-93193247	Papd4	ENSMUSG00000042167.5	0	FALSE	TRUE	Gfi1=yes	Lsd1=yes
chr13:93302629-93306406	Homer1	ENSMUSG00000007617.17	0	TRUE	FALSE	Gfi1=yes	Lsd1=yes
chr13:93302420-93306440	Homer1	ENSMUSG00000007617.17	0	FALSE	TRUE	Gfi1=yes	Lsd1=yes
chr13:94283890-94286772	Scamp1	ENSMUSG00000021687.14	0	TRUE	FALSE	Gfi1=yes	Lsd1=yes
chr13:94284094-94286980	Scamp1	ENSMUSG00000021687.14	0	FALSE	TRUE	Gfi1=yes	Lsd1=yes
chr13:94284714-94286181	Scamp1	ENSMUSG00000021687.14	0	FALSE	FALSE	Gfi1=yes	Lsd1=yes
chr13:94357736-94359737	Gm9776	ENSMUSG00000042857.2	0	TRUE	FALSE	Gfi1=yes	Lsd1=yes
chr13:94357681-94359618	Gm9776	ENSMUSG00000042857.2	0	FALSE	TRUE	Gfi1=yes	Lsd1=yes
chr13:94788384-94789939	Tbca	ENSMUSG00000042043.5	0	TRUE	FALSE	Gfi1=yes	Lsd1=yes
chr13:94788382-94789928	Tbca	ENSMUSG00000042043.5	0	FALSE	TRUE	Gfi1=yes	Lsd1=yes
chr13:94974908-94977134	Wdr41	ENSMUSG00000042015.16	0	TRUE	FALSE	Gfi1=yes	Lsd1=yes
chr13:94975569-94977229	Wdr41	ENSMUSG00000042015.16	0	FALSE	TRUE	Gfi1=yes	Lsd1=yes
chr13:94975526-94977144	Wdr41	ENSMUSG00000042015.16	0	FALSE	FALSE	Gfi1=yes	Lsd1=yes
chr13:96669832-96672407	Hmgcr	ENSMUSG00000021670.14	0	TRUE	FALSE	Gfi1=yes	Lsd1=yes
chr13:96669706-96672390	Hmgcr	ENSMUSG00000021670.14	0	FALSE	TRUE	Gfi1=yes	Lsd1=yes
chr13:96643790-96645432	Hmgcr	ENSMUSG00000021670.14	3534	FALSE	FALSE	Gfi1=yes	Lsd1=yes
chr13:97137011-97139363	Nsa2	ENSMUSG00000060739.7	0	TRUE	FALSE	Gfi1=yes	Lsd1=yes
chr13:97137074-97138752	Nsa2	ENSMUSG00000060739.7	0	FALSE	TRUE	Gfi1=yes	Lsd1=yes
chr13:97197336-97198935	Hexb	ENSMUSG00000021665.7	0	TRUE	FALSE	Gfi1=yes	Lsd1=yes
chr13:97196302-97199012	Hexb	ENSMUSG00000021665.7	0	FALSE	TRUE	Gfi1=yes	Lsd1=yes
chr13:98813459-98816199	Fcho2	ENSMUSG00000041685.15	0	TRUE	FALSE	Gfi1=yes	Lsd1=yes
chr13:98813657-98816362	Fcho2	ENSMUSG00000041685.15	0	FALSE	TRUE	Gfi1=yes	Lsd1=yes
chr13:98813842-98816278	Fcho2	ENSMUSG00000041685.15	0	FALSE	FALSE	Gfi1=yes	Lsd1=yes
chr13:99343461-99345498	Ptcd2	ENSMUSG00000021650.6	0	TRUE	FALSE	Gfi1=yes	Lsd1=yes
chr13:99343627-99345624	Ptcd2	ENSMUSG00000021650.6	0	FALSE	TRUE	Gfi1=yes	Lsd1=yes
chr13:100102714-100105054	Bdp1	ENSMUSG00000049658.13	0	TRUE	FALSE	Gfi1=yes	Lsd1=yes
chr13:100102759-100104929	Bdp1	ENSMUSG00000049658.13	0	FALSE	TRUE	Gfi1=yes	Lsd1=yes
chr13:100103350-100104885	Bdp1	ENSMUSG00000049658.13	0	FALSE	FALSE	Gfi1=yes	Lsd1=yes
chr13:100123750-100126160	Smn1	ENSMUSG00000021645.16	0	TRUE	FALSE	Gfi1=yes	Lsd1=yes
chr13:100123592-100126329	Smn1	ENSMUSG00000021645.16	0	FALSE	TRUE	Gfi1=yes	Lsd1=yes
chr13:100491749-100493812	Gtf2h2	ENSMUSG00000021639.16	0	TRUE	FALSE	Gfi1=yes	Lsd1=yes
chr13:100491649-100493655	Gtf2h2	ENSMUSG00000021639.16	0	FALSE	TRUE	Gfi1=yes	Lsd1=yes
chr13:100650221-100652886	Rad17	ENSMUSG00000021635.13	0	TRUE	FALSE	Gfi1=yes	Lsd1=yes
chr13:100650206-100652843	Rad17	ENSMUSG00000021635.13	0	FALSE	TRUE	Gfi1=yes	Lsd1=yes
chr13:100743586-100745532	Mrps36	ENSMUSG00000061474.11	0	TRUE	FALSE	Gfi1=yes	Lsd1=yes
chr13:100743327-100745493	Mrps36	ENSMUSG00000061474.11	0	FALSE	TRUE	Gfi1=yes	Lsd1=yes
chr13:100831894-100833990	Slc30a5	ENSMUSG00000021629.9	0	TRUE	FALSE	Gfi1=yes	Lsd1=yes
chr13:100832023-100834199	Slc30a5	ENSMUSG00000021629.9	0	FALSE	TRUE	Gfi1=yes	Lsd1=yes
chr13:103773020-103775263	Srek1	ENSMUSG00000032621.7	8515	TRUE	FALSE	Gfi1=yes	Lsd1=yes
chr13:103772621-103775795	Srek1	ENSMUSG00000032621.7	8116	FALSE	TRUE	Gfi1=yes	Lsd1=yes
chr13:104177450-104179824	Trappc13	ENSMUSG00000021711.16	0	TRUE	FALSE	Gfi1=yes	Lsd1=yes
chr13:104177469-104179765	Trappc13	ENSMUSG00000021711.16	0	FALSE	TRUE	Gfi1=yes	Lsd1=yes
chr13:104228071-104229674	Ppwd1	ENSMUSG00000021713.8	0	TRUE	FALSE	Gfi1=yes	Lsd1=yes
chr13:104227468-104229659	Ppwd1	ENSMUSG00000021713.8	0	FALSE	TRUE	Gfi1=yes	Lsd1=yes
chr13:104816268-104818686	Cwc27	ENSMUSG00000021715.12	0	TRUE	FALSE	Gfi1=yes	Lsd1=yes
chr13:104815884-104818326	Cwc27	ENSMUSG00000021715.12	0	FALSE	TRUE	Gfi1=yes	Lsd1=yes
chr13:106935817-106937593	Ipo11	ENSMUSG00000042590.16	0	TRUE	FALSE	Gfi1=yes	Lsd1=yes
chr13:106935730-106938128	Ipo11	ENSMUSG00000042590.16	0	FALSE	TRUE	Gfi1=yes	Lsd1=yes
chr13:106925525-106926912	Ipo11	ENSMUSG00000042590.16	0	FALSE	FALSE	Gfi1=yes	Lsd1=yes
chr13:107020993-107023499	Kif2a	ENSMUSG00000021693.19	0	TRUE	FALSE	Gfi1=yes	Lsd1=yes
chr13:107021025-107023504	Kif2a	ENSMUSG00000021693.19	0	FALSE	TRUE	Gfi1=yes	Lsd1=yes
chr13:107887735-107892238	Zswim6	ENSMUSG00000032846.9	0	TRUE	FALSE	Gfi1=yes	Lsd1=yes
chr13:107887975-107892563	Zswim6	ENSMUSG00000032846.9	0	FALSE	TRUE	Gfi1=yes	Lsd1=yes
chr13:107889965-107891973	Zswim6	ENSMUSG00000032846.9	0	FALSE	FALSE	Gfi1=yes	Lsd1=yes
chr13:108042039-108045263	Smim15	ENSMUSG00000071180.4	1160	TRUE	FALSE	Gfi1=yes	Lsd1=yes
chr13:108042518-108045360	Smim15	ENSMUSG00000071180.4	1063	FALSE	TRUE	Gfi1=yes	Lsd1=yes
chr13:111488243-111491438	Gpbp1	ENSMUSG00000032745.17	0	TRUE	FALSE	Gfi1=yes	Lsd1=yes
chr13:111488106-111491203	Gpbp1	ENSMUSG00000032745.17	0	FALSE	TRUE	Gfi1=yes	Lsd1=yes
chr13:111488164-111489448	Gpbp1	ENSMUSG00000032745.17	0	FALSE	FALSE	Gfi1=yes	Lsd1=yes
chr13:111808850-111810382	Map3k1	ENSMUSG00000021754.17	0	TRUE	FALSE	Gfi1=yes	Lsd1=yes
chr13:111807075-111810383	Map3k1	ENSMUSG00000021754.17	0	FALSE	TRUE	Gfi1=yes	Lsd1=yes
chr13:111806936-111808738	Map3k1	ENSMUSG00000021754.17	0	FALSE	FALSE	Gfi1=yes	Lsd1=yes
chr13:111808843-111810351	Map3k1	ENSMUSG00000021754.17	0	FALSE	FALSE	Gfi1=yes	Lsd1=yes
chr13:112800061-112802146	Plpp1	ENSMUSG00000021759.13	0	TRUE	FALSE	Gfi1=yes	Lsd1=yes
chr13:112799935-112802221	Plpp1	ENSMUSG00000021759.13	0	FALSE	TRUE	Gfi1=yes	Lsd1=yes
chr13:114817376-114819385	Mocs2	ENSMUSG00000015536.14	0	TRUE	FALSE	Gfi1=yes	Lsd1=yes
chr13:114817143-114819230	Mocs2	ENSMUSG00000015536.14	0	FALSE	TRUE	Gfi1=yes	Lsd1=yes
chr13:118385973-118388289	Mrps30	ENSMUSG00000021731.9	0	TRUE	FALSE	Gfi1=yes	Lsd1=yes
chr13:118385952-118388028	Mrps30	ENSMUSG00000021731.9	0	FALSE	TRUE	Gfi1=yes	Lsd1=yes
chr13:118386094-118388151	Mrps30	ENSMUSG00000021731.9	0	FALSE	FALSE	Gfi1=yes	Lsd1=yes
chr13:119688507-119692114	Hmgcs1	ENSMUSG00000093930.1	0	TRUE	FALSE	Gfi1=yes	Lsd1=yes
chr13:119688300-119692025	Hmgcs1	ENSMUSG00000093930.1	0	FALSE	TRUE	Gfi1=yes	Lsd1=yes
chr13:119689352-119692486	Hmgcs1	ENSMUSG00000093930.1	0	FALSE	FALSE	Gfi1=yes	Lsd1=yes
chr14:7790760-7792557	Gm10044	ENSMUSG00000072723.10	0	TRUE	FALSE	Gfi1=yes	Lsd1=yes
chr14:7789045-7792646	Gm10044	ENSMUSG00000072723.10	0	FALSE	TRUE	Gfi1=yes	Lsd1=yes
chr14:8171570-8173906	Pdhb	ENSMUSG00000021748.8	0	TRUE	FALSE	Gfi1=yes	Lsd1=yes
chr14:8171432-8174603	Pdhb	ENSMUSG00000021748.8	0	FALSE	TRUE	Gfi1=yes	Lsd1=yes
chr14:16363649-16367405	Top2b	ENSMUSG00000017485.10	0	TRUE	FALSE	Gfi1=yes	Lsd1=yes
chr14:16363583-16366943	Top2b	ENSMUSG00000017485.10	0	FALSE	TRUE	Gfi1=yes	Lsd1=yes
chr14:16363626-16366703	Top2b	ENSMUSG00000017485.10	0	FALSE	FALSE	Gfi1=yes	Lsd1=yes
chr14:18237301-18240301	Nr1d2	ENSMUSG00000021775.10	0	TRUE	FALSE	Gfi1=yes	Lsd1=yes
chr14:18237305-18240296	Nr1d2	ENSMUSG00000021775.10	0	FALSE	TRUE	Gfi1=yes	Lsd1=yes
chr14:18269357-18272069	Rpl15	ENSMUSG00000012405.15	0	TRUE	FALSE	Gfi1=yes	Lsd1=yes
chr14:18269499-18272038	Rpl15	ENSMUSG00000012405.15	0	FALSE	TRUE	Gfi1=yes	Lsd1=yes
chr14:19822953-19824607	2700060E02Rik	ENSMUSG00000021807.5	0	TRUE	FALSE	Gfi1=yes	Lsd1=yes
chr14:19822770-19824445	2700060E02Rik	ENSMUSG00000021807.5	0	FALSE	TRUE	Gfi1=yes	Lsd1=yes
chr14:20180089-20183093	Kcnk5	ENSMUSG00000023243.8	0	TRUE	FALSE	Gfi1=yes	Lsd1=yes
chr14:20179278-20182688	Kcnk5	ENSMUSG00000023243.8	0	FALSE	TRUE	Gfi1=yes	Lsd1=yes
chr14:20639731-20642128	2810402E24Rik	ENSMUSG00000099966.1	0	TRUE	FALSE	Gfi1=yes	Lsd1=yes
chr14:20639619-20642227	2810402E24Rik	ENSMUSG00000099966.1	0	FALSE	TRUE	Gfi1=yes	Lsd1=yes
chr14:20672615-20675862	Sec24c	ENSMUSG00000039367.9	0	TRUE	FALSE	Gfi1=yes	Lsd1=yes
chr14:20673135-20676500	Sec24c	ENSMUSG00000039367.9	0	FALSE	TRUE	Gfi1=yes	Lsd1=yes
chr14:20701476-20704078	6230400D17Rik	ENSMUSG00000097577.1	0	TRUE	FALSE	Gfi1=yes	Lsd1=yes
chr14:20701684-20703947	6230400D17Rik	ENSMUSG00000097577.1	0	FALSE	TRUE	Gfi1=yes	Lsd1=yes
chr14:20706606-20709566	Zswim8	ENSMUSG00000021819.10	0	TRUE	FALSE	Gfi1=yes	Lsd1=yes
chr14:20706278-20709709	Zswim8	ENSMUSG00000021819.10	0	FALSE	TRUE	Gfi1=yes	Lsd1=yes
chr14:20733326-20735107	Camk2g	ENSMUSG00000021820.16	0	TRUE	FALSE	Gfi1=yes	Lsd1=yes
chr14:20733173-20735715	Camk2g	ENSMUSG00000021820.16	0	FALSE	TRUE	Gfi1=yes	Lsd1=yes
chr14:20756850-20758301	Camk2g	ENSMUSG00000021820.16	0	FALSE	FALSE	Gfi1=yes	Lsd1=yes
chr14:20804910-20807726	Camk2g	ENSMUSG00000021820.16	10821	FALSE	FALSE	Gfi1=yes	Lsd1=yes
chr14:21050600-21053884	Ap3m1	ENSMUSG00000021824.12	0	TRUE	FALSE	Gfi1=yes	Lsd1=yes
chr14:21051271-21053885	Ap3m1	ENSMUSG00000021824.12	0	FALSE	TRUE	Gfi1=yes	Lsd1=yes
chr14:21051407-21053558	Ap3m1	ENSMUSG00000021824.12	0	FALSE	FALSE	Gfi1=yes	Lsd1=yes
chr14:21830184-21833379	Vdac2	ENSMUSG00000021771.13	0	TRUE	FALSE	Gfi1=yes	Lsd1=yes
chr14:21829363-21832736	Vdac2	ENSMUSG00000021771.13	0	FALSE	TRUE	Gfi1=yes	Lsd1=yes
chr14:26636696-26640092	Arf4os	ENSMUSG00000090861.1	0	TRUE	FALSE	Gfi1=yes	Lsd1=yes
chr14:26636739-26639981	Arf4os	ENSMUSG00000090861.1	0	FALSE	TRUE	Gfi1=yes	Lsd1=yes
chr14:26637436-26639372	Arf4os	ENSMUSG00000090861.1	0	FALSE	FALSE	Gfi1=yes	Lsd1=yes
chr14:27507549-27509135	Ccdc66	ENSMUSG00000046753.9	0	TRUE	FALSE	Gfi1=yes	Lsd1=yes
chr14:27507529-27509379	Ccdc66	ENSMUSG00000046753.9	0	FALSE	TRUE	Gfi1=yes	Lsd1=yes
chr14:29966758-29970200	Selk	ENSMUSG00000042682.8	0	TRUE	FALSE	Gfi1=yes	Lsd1=yes
chr14:29966732-29970100	Selk	ENSMUSG00000042682.8	0	FALSE	TRUE	Gfi1=yes	Lsd1=yes
chr14:29977135-29979923	Actr8	ENSMUSG00000015971.4	0	TRUE	FALSE	Gfi1=yes	Lsd1=yes
chr14:29977885-29980015	Actr8	ENSMUSG00000015971.4	0	FALSE	TRUE	Gfi1=yes	Lsd1=yes
chr14:29977909-29979248	Actr8	ENSMUSG00000015971.4	0	FALSE	FALSE	Gfi1=yes	Lsd1=yes
chr14:30949911-30952466	Nek4	ENSMUSG00000021918.9	0	TRUE	FALSE	Gfi1=yes	Lsd1=yes
chr14:30949944-30952576	Nek4	ENSMUSG00000021918.9	0	FALSE	TRUE	Gfi1=yes	Lsd1=yes
chr14:31000320-31002769	Spcs1	ENSMUSG00000021917.14	0	TRUE	FALSE	Gfi1=yes	Lsd1=yes
chr14:31000403-31002972	Spcs1	ENSMUSG00000021917.14	0	FALSE	TRUE	Gfi1=yes	Lsd1=yes
chr14:31127892-31134697	Smim4	ENSMUSG00000058351.10	0	TRUE	FALSE	Gfi1=yes	Lsd1=yes
chr14:31126599-31135131	Smim4	ENSMUSG00000058351.10	0	FALSE	TRUE	Gfi1=yes	Lsd1=yes
chr14:31128089-31132602	Smim4	ENSMUSG00000058351.10	0	FALSE	FALSE	Gfi1=yes	Lsd1=yes
chr14:31640132-31642428	Hacl1	ENSMUSG00000021884.17	0	TRUE	FALSE	Gfi1=yes	Lsd1=yes
chr14:31639865-31642477	Hacl1	ENSMUSG00000021884.17	0	FALSE	TRUE	Gfi1=yes	Lsd1=yes
chr14:31829235-31831902	Ankrd28	ENSMUSG00000014496.7	0	TRUE	FALSE	Gfi1=yes	Lsd1=yes
chr14:31829196-31831945	Ankrd28	ENSMUSG00000014496.7	0	FALSE	TRUE	Gfi1=yes	Lsd1=yes
chr14:31829311-31831663	Ankrd28	ENSMUSG00000014496.7	0	FALSE	FALSE	Gfi1=yes	Lsd1=yes
chr14:32084424-32087738	Dph3	ENSMUSG00000021905.13	0	TRUE	FALSE	Gfi1=yes	Lsd1=yes
chr14:32084490-32088022	Dph3	ENSMUSG00000021905.13	0	FALSE	TRUE	Gfi1=yes	Lsd1=yes
chr14:32512562-32515374	Ercc6	ENSMUSG00000054051.6	0	TRUE	FALSE	Gfi1=yes	Lsd1=yes
chr14:32512531-32515508	Ercc6	ENSMUSG00000054051.6	0	FALSE	TRUE	Gfi1=yes	Lsd1=yes
chr14:32512247-32514564	Ercc6	ENSMUSG00000054051.6	0	FALSE	FALSE	Gfi1=yes	Lsd1=yes
chr14:34309417-34312136	Fam35a	ENSMUSG00000041471.8	0	TRUE	FALSE	Gfi1=yes	Lsd1=yes
chr14:34309722-34312065	Fam35a	ENSMUSG00000041471.8	0	FALSE	TRUE	Gfi1=yes	Lsd1=yes
chr14:36967629-36969502	Ccser2	ENSMUSG00000058690.14	0	TRUE	FALSE	Gfi1=yes	Lsd1=yes
chr14:36967799-36969538	Ccser2	ENSMUSG00000058690.14	0	FALSE	TRUE	Gfi1=yes	Lsd1=yes
chr14:37133339-37136147	Ghitm	ENSMUSG00000041028.15	0	TRUE	FALSE	Gfi1=yes	Lsd1=yes
chr14:37133374-37136169	Ghitm	ENSMUSG00000041028.15	0	FALSE	TRUE	Gfi1=yes	Lsd1=yes
chr14:45218555-45221380	Txndc16	ENSMUSG00000021830.13	0	TRUE	FALSE	Gfi1=yes	Lsd1=yes
chr14:45218543-45221491	Txndc16	ENSMUSG00000021830.13	0	FALSE	TRUE	Gfi1=yes	Lsd1=yes
chr14:45328704-45330814	Psmc6	ENSMUSG00000021832.7	0	TRUE	FALSE	Gfi1=yes	Lsd1=yes
chr14:45328216-45330784	Psmc6	ENSMUSG00000021832.7	0	FALSE	TRUE	Gfi1=yes	Lsd1=yes
chr14:46831363-46833459	Gm10101	ENSMUSG00000061510.3	0	TRUE	FALSE	Gfi1=yes	Lsd1=yes
chr14:46830962-46833536	Gm10101	ENSMUSG00000061510.3	0	FALSE	TRUE	Gfi1=yes	Lsd1=yes
chr14:47567458-47569935	Atg14	ENSMUSG00000037526.6	0	TRUE	FALSE	Gfi1=yes	Lsd1=yes
chr14:47567557-47569621	Atg14	ENSMUSG00000037526.6	0	FALSE	TRUE	Gfi1=yes	Lsd1=yes
chr14:48445704-48447130	Tmem260	ENSMUSG00000036339.17	0	TRUE	FALSE	Gfi1=yes	Lsd1=yes
chr14:48445604-48447206	Tmem260	ENSMUSG00000036339.17	0	FALSE	TRUE	Gfi1=yes	Lsd1=yes
chr14:50061084-50063106	Gm37194	ENSMUSG00000102189.1	0	TRUE	FALSE	Gfi1=yes	Lsd1=yes
chr14:50060644-50063095	Gm37194	ENSMUSG00000102189.1	0	FALSE	TRUE	Gfi1=yes	Lsd1=yes
chr14:50061067-50063167	Gm37194	ENSMUSG00000102189.1	0	FALSE	FALSE	Gfi1=yes	Lsd1=yes
chr14:50807032-50808635	Rpph1	ENSMUSG00000092837.1	0	TRUE	FALSE	Gfi1=yes	Lsd1=yes
chr14:50807068-50809051	Rpph1	ENSMUSG00000092837.1	0	FALSE	TRUE	Gfi1=yes	Lsd1=yes
chr14:50923854-50926635	Osgep	ENSMUSG00000006289.14	0	TRUE	FALSE	Gfi1=yes	Lsd1=yes
chr14:50923323-50927118	Osgep	ENSMUSG00000006289.14	0	FALSE	TRUE	Gfi1=yes	Lsd1=yes
chr14:50929544-50932036	Tmem55b	ENSMUSG00000035953.13	0	TRUE	FALSE	Gfi1=yes	Lsd1=yes
chr14:50929064-50932351	Tmem55b	ENSMUSG00000035953.13	0	FALSE	TRUE	Gfi1=yes	Lsd1=yes
chr14:50943693-50946283	Pnp	ENSMUSG00000021871.17	0	TRUE	FALSE	Gfi1=yes	Lsd1=yes
chr14:50943660-50946396	Pnp	ENSMUSG00000021871.17	0	FALSE	TRUE	Gfi1=yes	Lsd1=yes
chr14:52017538-52024081	Zfp219	ENSMUSG00000049295.16	0	TRUE	FALSE	Gfi1=yes	Lsd1=yes
chr14:52017428-52025052	Zfp219	ENSMUSG00000049295.16	0	FALSE	TRUE	Gfi1=yes	Lsd1=yes
chr14:52195696-52198136	Supt16	ENSMUSG00000035726.7	0	TRUE	FALSE	Gfi1=yes	Lsd1=yes
chr14:52195839-52198592	Supt16	ENSMUSG00000035726.7	0	FALSE	TRUE	Gfi1=yes	Lsd1=yes
chr14:52256351-52258761	Chd8	ENSMUSG00000053754.13	0	TRUE	FALSE	Gfi1=yes	Lsd1=yes
chr14:52256277-52259274	Chd8	ENSMUSG00000053754.13	0	FALSE	TRUE	Gfi1=yes	Lsd1=yes
chr14:52277855-52281211	Rab2b	ENSMUSG00000022159.16	0	TRUE	FALSE	Gfi1=yes	Lsd1=yes
chr14:52278161-52280625	Rab2b	ENSMUSG00000022159.16	0	FALSE	TRUE	Gfi1=yes	Lsd1=yes
chr14:52303540-52305788	Mettl3	ENSMUSG00000022160.17	0	TRUE	FALSE	Gfi1=yes	Lsd1=yes
chr14:52303518-52305717	Mettl3	ENSMUSG00000022160.17	0	FALSE	TRUE	Gfi1=yes	Lsd1=yes
chr14:54360285-54361868	Oxa1l	ENSMUSG00000000959.6	0	TRUE	FALSE	Gfi1=yes	Lsd1=yes
chr14:54359756-54362257	Oxa1l	ENSMUSG00000000959.6	0	FALSE	TRUE	Gfi1=yes	Lsd1=yes
chr14:54426123-54427693	Mrpl52	ENSMUSG00000010406.11	0	TRUE	FALSE	Gfi1=yes	Lsd1=yes
chr14:54425591-54428488	Mrpl52	ENSMUSG00000010406.11	0	FALSE	TRUE	Gfi1=yes	Lsd1=yes
chr14:54463323-54466035	Lrp10	ENSMUSG00000022175.8	0	TRUE	FALSE	Gfi1=yes	Lsd1=yes
chr14:54463141-54465876	Lrp10	ENSMUSG00000022175.8	0	FALSE	TRUE	Gfi1=yes	Lsd1=yes
chr14:54515370-54518764	Prmt5	ENSMUSG00000023110.12	0	TRUE	FALSE	Gfi1=yes	Lsd1=yes
chr14:54515620-54519128	Prmt5	ENSMUSG00000023110.12	0	FALSE	TRUE	Gfi1=yes	Lsd1=yes
chr14:54616217-54618735	Psmb5	ENSMUSG00000022193.6	0	TRUE	FALSE	Gfi1=yes	Lsd1=yes
chr14:54615910-54619240	Psmb5	ENSMUSG00000022193.6	0	FALSE	TRUE	Gfi1=yes	Lsd1=yes
chr14:54685170-54688542	Acin1	ENSMUSG00000022185.18	0	TRUE	FALSE	Gfi1=yes	Lsd1=yes
chr14:54685225-54688114	Acin1	ENSMUSG00000022185.18	0	FALSE	TRUE	Gfi1=yes	Lsd1=yes
chr14:54685450-54687266	Acin1	ENSMUSG00000022185.18	0	FALSE	FALSE	Gfi1=yes	Lsd1=yes
chr14:54875509-54878407	Ppp1r3e	ENSMUSG00000072494.7	0	TRUE	FALSE	Gfi1=yes	Lsd1=yes
chr14:54874930-54878218	Ppp1r3e	ENSMUSG00000072494.7	0	FALSE	TRUE	Gfi1=yes	Lsd1=yes
chr14:54892114-54896200	Gm20521	ENSMUSG00000092232.1	0	TRUE	FALSE	Gfi1=yes	Lsd1=yes
chr14:54892041-54895495	Gm20521	ENSMUSG00000092232.1	0	FALSE	TRUE	Gfi1=yes	Lsd1=yes
chr14:55014118-55016493	Ngdn	ENSMUSG00000022204.8	0	TRUE	FALSE	Gfi1=yes	Lsd1=yes
chr14:55014174-55017250	Ngdn	ENSMUSG00000022204.8	0	FALSE	TRUE	Gfi1=yes	Lsd1=yes
chr14:55089211-55093022	Thtpa	ENSMUSG00000045691.13	0	TRUE	FALSE	Gfi1=yes	Lsd1=yes
chr14:55090419-55098130	Thtpa	ENSMUSG00000045691.13	0	FALSE	TRUE	Gfi1=yes	Lsd1=yes
chr14:55090834-55092842	Thtpa	ENSMUSG00000045691.13	0	FALSE	FALSE	Gfi1=yes	Lsd1=yes
chr14:55093675-55097918	Thtpa	ENSMUSG00000045691.13	0	FALSE	FALSE	Gfi1=yes	Lsd1=yes
chr14:55642236-55645503	Tm9sf1	ENSMUSG00000002320.15	0	TRUE	FALSE	Gfi1=yes	Lsd1=yes
chr14:55642014-55645219	Tm9sf1	ENSMUSG00000002320.15	0	FALSE	TRUE	Gfi1=yes	Lsd1=yes
chr14:55642396-55644635	Tm9sf1	ENSMUSG00000002320.15	0	FALSE	FALSE	Gfi1=yes	Lsd1=yes
chr14:55670338-55673050	Nedd8	ENSMUSG00000010376.14	0	TRUE	FALSE	Gfi1=yes	Lsd1=yes
chr14:55670774-55673320	Nedd8	ENSMUSG00000010376.14	0	FALSE	TRUE	Gfi1=yes	Lsd1=yes
chr14:55679825-55682716	Tinf2	ENSMUSG00000007589.8	0	TRUE	FALSE	Gfi1=yes	Lsd1=yes
chr14:55680786-55682715	Tinf2	ENSMUSG00000007589.8	0	FALSE	TRUE	Gfi1=yes	Lsd1=yes
chr14:55681183-55682398	Tinf2	ENSMUSG00000007589.8	0	FALSE	FALSE	Gfi1=yes	Lsd1=yes
chr14:56570595-56572549	Cenpj	ENSMUSG00000064128.6	0	TRUE	FALSE	Gfi1=yes	Lsd1=yes
chr14:56571037-56572574	Cenpj	ENSMUSG00000064128.6	0	FALSE	TRUE	Gfi1=yes	Lsd1=yes
chr14:57423200-57424765	Ift88	ENSMUSG00000040040.16	0	TRUE	FALSE	Gfi1=yes	Lsd1=yes
chr14:57422967-57424879	Ift88	ENSMUSG00000040040.16	0	FALSE	TRUE	Gfi1=yes	Lsd1=yes
chr14:59596907-59598768	Cdadc1	ENSMUSG00000021982.13	0	TRUE	FALSE	Gfi1=yes	Lsd1=yes
chr14:59596934-59598795	Cdadc1	ENSMUSG00000021982.13	0	FALSE	TRUE	Gfi1=yes	Lsd1=yes
chr14:60633716-60637086	Spata13	ENSMUSG00000021990.15	0	TRUE	FALSE	Gfi1=yes	Lsd1=yes
chr14:60633674-60639143	Spata13	ENSMUSG00000021990.15	0	FALSE	TRUE	Gfi1=yes	Lsd1=yes
chr14:60633821-60636310	Spata13	ENSMUSG00000021990.15	0	FALSE	FALSE	Gfi1=yes	Lsd1=yes
chr14:61555774-61558086	Spryd7	ENSMUSG00000021930.14	0	TRUE	FALSE	Gfi1=yes	Lsd1=yes
chr14:61555686-61557902	Spryd7	ENSMUSG00000021930.14	0	FALSE	TRUE	Gfi1=yes	Lsd1=yes
chr14:61646969-61649802	Dleu2	ENSMUSG00000097589.9	0	TRUE	FALSE	Gfi1=yes	Lsd1=yes
chr14:61679699-61685196	Dleu2	ENSMUSG00000097589.9	0	TRUE	FALSE	Gfi1=yes	Lsd1=yes
chr14:61646976-61650790	Dleu2	ENSMUSG00000097589.9	0	FALSE	TRUE	Gfi1=yes	Lsd1=yes
chr14:61647205-61649759	Dleu2	ENSMUSG00000097589.9	0	FALSE	FALSE	Gfi1=yes	Lsd1=yes
chr14:61680464-61683546	Dleu2	ENSMUSG00000097589.9	0	FALSE	FALSE	Gfi1=yes	Lsd1=yes
chr14:63175432-63178931	Fdft1	ENSMUSG00000021273.9	0	TRUE	FALSE	Gfi1=yes	Lsd1=yes
chr14:63174399-63179182	Fdft1	ENSMUSG00000021273.9	0	FALSE	TRUE	Gfi1=yes	Lsd1=yes
chr14:63163804-63165934	Fdft1	ENSMUSG00000021273.9	0	FALSE	FALSE	Gfi1=yes	Lsd1=yes
chr14:64948543-64951236	Hmbox1	ENSMUSG00000021972.14	0	TRUE	FALSE	Gfi1=yes	Lsd1=yes
chr14:64948244-64951457	Hmbox1	ENSMUSG00000021972.14	0	FALSE	TRUE	Gfi1=yes	Lsd1=yes
chr14:64948694-64950581	Hmbox1	ENSMUSG00000021972.14	0	FALSE	FALSE	Gfi1=yes	Lsd1=yes
chr14:67007158-67010305	Bnip3l	ENSMUSG00000022051.15	0	TRUE	FALSE	Gfi1=yes	Lsd1=yes
chr14:67006615-67010296	Bnip3l	ENSMUSG00000022051.15	0	FALSE	TRUE	Gfi1=yes	Lsd1=yes
chr14:69282980-69286586	Slc25a37	ENSMUSG00000034248.7	0	TRUE	FALSE	Gfi1=yes	Lsd1=yes
chr14:69283068-69286337	Slc25a37	ENSMUSG00000034248.7	0	FALSE	TRUE	Gfi1=yes	Lsd1=yes
chr14:69335822-69338096	Gm16677	ENSMUSG00000097511.1	0	TRUE	FALSE	Gfi1=yes	Lsd1=yes
chr14:69336152-69338321	Gm16677	ENSMUSG00000097511.1	0	FALSE	TRUE	Gfi1=yes	Lsd1=yes
chr14:69499882-69504558	Gm16867	ENSMUSG00000093954.8	0	TRUE	FALSE	Gfi1=yes	Lsd1=yes
chr14:69501313-69504702	Gm16867	ENSMUSG00000093954.8	0	FALSE	TRUE	Gfi1=yes	Lsd1=yes
chr14:69803559-69806402	Rhobtb2	ENSMUSG00000022075.6	0	TRUE	FALSE	Gfi1=yes	Lsd1=yes
chr14:69800411-69806556	Rhobtb2	ENSMUSG00000022075.6	0	FALSE	TRUE	Gfi1=yes	Lsd1=yes
chr14:70350287-70352788	Slc39a14	ENSMUSG00000022094.15	0	TRUE	FALSE	Gfi1=yes	Lsd1=yes
chr14:70350042-70352687	Slc39a14	ENSMUSG00000022094.15	0	FALSE	TRUE	Gfi1=yes	Lsd1=yes
chr14:70575087-70579982	Nudt18	ENSMUSG00000045211.4	0	TRUE	FALSE	Gfi1=yes	Lsd1=yes
chr14:70574019-70581190	Nudt18	ENSMUSG00000045211.4	0	FALSE	TRUE	Gfi1=yes	Lsd1=yes
chr14:73552098-73553891	Sucla2	ENSMUSG00000022110.13	0	TRUE	FALSE	Gfi1=yes	Lsd1=yes
chr14:73551864-73553918	Sucla2	ENSMUSG00000022110.13	0	FALSE	TRUE	Gfi1=yes	Lsd1=yes
chr14:75283338-75285305	Cpb2	ENSMUSG00000021999.8	0	TRUE	FALSE	Gfi1=yes	Lsd1=yes
chr14:75283457-75285318	Cpb2	ENSMUSG00000021999.8	0	FALSE	TRUE	Gfi1=yes	Lsd1=yes
chr14:75843851-75846454	Gm4285	ENSMUSG00000085829.1	0	TRUE	FALSE	Gfi1=yes	Lsd1=yes
chr14:75843844-75847978	Gm4285	ENSMUSG00000085829.1	0	FALSE	TRUE	Gfi1=yes	Lsd1=yes
chr14:75844003-75846181	Gm4285	ENSMUSG00000085829.1	0	FALSE	FALSE	Gfi1=yes	Lsd1=yes
chr14:76109603-76112548	Gpalpp1	ENSMUSG00000022008.3	0	TRUE	FALSE	Gfi1=yes	Lsd1=yes
chr14:76109677-76112010	Gpalpp1	ENSMUSG00000022008.3	0	FALSE	TRUE	Gfi1=yes	Lsd1=yes
chr14:76151651-76153841	Nufip1	ENSMUSG00000022009.1	14271	TRUE	FALSE	Gfi1=yes	Lsd1=yes
chr14:76149528-76153913	Nufip1	ENSMUSG00000022009.1	12148	FALSE	TRUE	Gfi1=yes	Lsd1=yes
chr14:76151756-76153233	Nufip1	ENSMUSG00000022009.1	14376	FALSE	FALSE	Gfi1=yes	Lsd1=yes
chr14:76413398-76419205	Tsc22d1	ENSMUSG00000022010.19	0	TRUE	FALSE	Gfi1=yes	Lsd1=yes
chr14:76503232-76507134	Tsc22d1	ENSMUSG00000022010.19	0	TRUE	FALSE	Gfi1=yes	Lsd1=yes
chr14:76413467-76419552	Tsc22d1	ENSMUSG00000022010.19	0	FALSE	TRUE	Gfi1=yes	Lsd1=yes
chr14:76502982-76507098	Tsc22d1	ENSMUSG00000022010.19	0	FALSE	TRUE	Gfi1=yes	Lsd1=yes
chr14:76331097-76332842	Tsc22d1	ENSMUSG00000022010.19	82118	FALSE	FALSE	Gfi1=yes	Lsd1=yes
chr14:76413529-76415366	Tsc22d1	ENSMUSG00000022010.19	0	FALSE	FALSE	Gfi1=yes	Lsd1=yes
chr14:79586377-79589088	Sugt1	ENSMUSG00000022024.9	0	TRUE	FALSE	Gfi1=yes	Lsd1=yes
chr14:79586261-79589254	Sugt1	ENSMUSG00000022024.9	0	FALSE	TRUE	Gfi1=yes	Lsd1=yes
chr14:87415219-87417083	Tdrd3	ENSMUSG00000022019.15	0	TRUE	FALSE	Gfi1=yes	Lsd1=yes
chr14:87414754-87418339	Tdrd3	ENSMUSG00000022019.15	0	FALSE	TRUE	Gfi1=yes	Lsd1=yes
chr14:87415253-87416990	Tdrd3	ENSMUSG00000022019.15	0	FALSE	FALSE	Gfi1=yes	Lsd1=yes
chr14:87826641-87827605	Tdrd3	ENSMUSG00000022019.15	281267	FALSE	FALSE	Gfi1=yes	Lsd1=yes
chr14:99045003-99047485	Mzt1	ENSMUSG00000033186.8	0	TRUE	FALSE	Gfi1=yes	Lsd1=yes
chr14:99045007-99047459	Mzt1	ENSMUSG00000033186.8	0	FALSE	TRUE	Gfi1=yes	Lsd1=yes
chr14:99297734-99300436	Klf5	ENSMUSG00000005148.7	0	TRUE	FALSE	Gfi1=yes	Lsd1=yes
chr14:99297884-99300221	Klf5	ENSMUSG00000005148.7	0	FALSE	TRUE	Gfi1=yes	Lsd1=yes
chr14:99298124-99299723	Klf5	ENSMUSG00000005148.7	0	FALSE	FALSE	Gfi1=yes	Lsd1=yes
chr14:101652864-101654974	Uchl3	ENSMUSG00000022111.8	0	TRUE	FALSE	Gfi1=yes	Lsd1=yes
chr14:101652930-101654988	Uchl3	ENSMUSG00000022111.8	0	FALSE	TRUE	Gfi1=yes	Lsd1=yes
chr14:103345318-103347768	Mycbp2	ENSMUSG00000033004.14	0	TRUE	FALSE	Gfi1=yes	Lsd1=yes
chr14:103345188-103347710	Mycbp2	ENSMUSG00000033004.14	0	FALSE	TRUE	Gfi1=yes	Lsd1=yes
chr14:103349250-103350733	Mycbp2	ENSMUSG00000033004.14	2435	FALSE	TRUE	Gfi1=yes	Lsd1=yes
chr14:103345339-103347571	Mycbp2	ENSMUSG00000033004.14	0	FALSE	FALSE	Gfi1=yes	Lsd1=yes
chr14:104521586-104523319	Rnf219	ENSMUSG00000022120.3	0	TRUE	FALSE	Gfi1=yes	Lsd1=yes
chr14:104521784-104523448	Rnf219	ENSMUSG00000022120.3	0	FALSE	TRUE	Gfi1=yes	Lsd1=yes
chr14:104521174-104523252	Rnf219	ENSMUSG00000022120.3	0	FALSE	FALSE	Gfi1=yes	Lsd1=yes
chr14:105258062-105259689	Ndfip2	ENSMUSG00000053253.16	0	TRUE	FALSE	Gfi1=yes	Lsd1=yes
chr14:105257849-105259776	Ndfip2	ENSMUSG00000053253.16	0	FALSE	TRUE	Gfi1=yes	Lsd1=yes
chr14:105327900-105329487	Ndfip2	ENSMUSG00000053253.16	18601	FALSE	FALSE	Gfi1=yes	Lsd1=yes
chr14:121796033-121799304	Dock9	ENSMUSG00000025558.15	0	TRUE	FALSE	Gfi1=yes	Lsd1=yes
chr14:121796012-121799281	Dock9	ENSMUSG00000025558.15	0	FALSE	TRUE	Gfi1=yes	Lsd1=yes
chr14:121877623-121879983	1810041H14Rik	ENSMUSG00000102112.1	0	TRUE	FALSE	Gfi1=yes	Lsd1=yes
chr14:121877397-121880510	1810041H14Rik	ENSMUSG00000102112.1	0	FALSE	TRUE	Gfi1=yes	Lsd1=yes
chr14:122488857-122491781	Gm10837	ENSMUSG00000075465.2	0	TRUE	FALSE	Gfi1=yes	Lsd1=yes
chr14:122488890-122492148	Gm10837	ENSMUSG00000075465.2	0	FALSE	TRUE	Gfi1=yes	Lsd1=yes
chr14:122489929-122491510	Gm10837	ENSMUSG00000075465.2	0	FALSE	FALSE	Gfi1=yes	Lsd1=yes
chr15:3994981-3996827	AW549877	ENSMUSG00000041935.9	0	TRUE	FALSE	Gfi1=yes	Lsd1=yes
chr15:3995050-3996824	AW549877	ENSMUSG00000041935.9	0	FALSE	TRUE	Gfi1=yes	Lsd1=yes
chr15:3994948-3996683	AW549877	ENSMUSG00000041935.9	0	FALSE	FALSE	Gfi1=yes	Lsd1=yes
chr15:8168257-8170041	2410089E03Rik	ENSMUSG00000039801.6	0	TRUE	FALSE	Gfi1=yes	Lsd1=yes
chr15:8168202-8170047	2410089E03Rik	ENSMUSG00000039801.6	0	FALSE	TRUE	Gfi1=yes	Lsd1=yes
chr15:12203128-12206490	Mtmr12	ENSMUSG00000039458.14	0	TRUE	FALSE	Gfi1=yes	Lsd1=yes
chr15:12203119-12207714	Mtmr12	ENSMUSG00000039458.14	0	FALSE	TRUE	Gfi1=yes	Lsd1=yes
chr15:31223489-31225315	Dap	ENSMUSG00000039168.15	0	TRUE	FALSE	Gfi1=yes	Lsd1=yes
chr15:31223244-31225960	Dap	ENSMUSG00000039168.15	0	FALSE	TRUE	Gfi1=yes	Lsd1=yes
chr15:31600323-31603641	Cct5	ENSMUSG00000022234.14	0	TRUE	FALSE	Gfi1=yes	Lsd1=yes
chr15:31599850-31603727	Cct5	ENSMUSG00000022234.14	0	FALSE	TRUE	Gfi1=yes	Lsd1=yes
chr15:34081788-34084460	Mtdh	ENSMUSG00000022255.15	0	TRUE	FALSE	Gfi1=yes	Lsd1=yes
chr15:34081748-34084017	Mtdh	ENSMUSG00000022255.15	0	FALSE	TRUE	Gfi1=yes	Lsd1=yes
chr15:34441803-34444936	Rpl30	ENSMUSG00000058600.13	0	TRUE	FALSE	Gfi1=yes	Lsd1=yes
chr15:34441974-34445020	Rpl30	ENSMUSG00000058600.13	0	FALSE	TRUE	Gfi1=yes	Lsd1=yes
chr15:35370575-35372306	Vps13b	ENSMUSG00000037646.9	0	TRUE	FALSE	Gfi1=yes	Lsd1=yes
chr15:35370681-35372458	Vps13b	ENSMUSG00000037646.9	0	FALSE	TRUE	Gfi1=yes	Lsd1=yes
chr15:35370857-35372249	Vps13b	ENSMUSG00000037646.9	0	FALSE	FALSE	Gfi1=yes	Lsd1=yes
chr15:35936564-35938677	Cox6c	ENSMUSG00000014313.14	0	TRUE	FALSE	Gfi1=yes	Lsd1=yes
chr15:35936908-35939012	Cox6c	ENSMUSG00000014313.14	0	FALSE	TRUE	Gfi1=yes	Lsd1=yes
chr15:36281725-36283970	Rnf19a	ENSMUSG00000022280.8	0	TRUE	FALSE	Gfi1=yes	Lsd1=yes
chr15:36281618-36284033	Rnf19a	ENSMUSG00000022280.8	0	FALSE	TRUE	Gfi1=yes	Lsd1=yes
chr15:37005302-37008665	Zfp706	ENSMUSG00000062397.7	0	TRUE	FALSE	Gfi1=yes	Lsd1=yes
chr15:37005146-37008848	Zfp706	ENSMUSG00000062397.7	0	FALSE	TRUE	Gfi1=yes	Lsd1=yes
chr15:38298565-38302919	Klf10	ENSMUSG00000037465.9	0	TRUE	FALSE	Gfi1=yes	Lsd1=yes
chr15:38296533-38303280	Klf10	ENSMUSG00000037465.9	0	FALSE	TRUE	Gfi1=yes	Lsd1=yes
chr15:38661279-38662781	Atp6v1c1	ENSMUSG00000022295.7	0	TRUE	FALSE	Gfi1=yes	Lsd1=yes
chr15:38661111-38662778	Atp6v1c1	ENSMUSG00000022295.7	0	FALSE	TRUE	Gfi1=yes	Lsd1=yes
chr15:43281888-43283245	Eif3e	ENSMUSG00000022336.2	0	TRUE	FALSE	Gfi1=yes	Lsd1=yes
chr15:43281842-43283328	Eif3e	ENSMUSG00000022336.2	0	FALSE	TRUE	Gfi1=yes	Lsd1=yes
chr15:44426798-44429086	Nudcd1	ENSMUSG00000038736.9	0	TRUE	FALSE	Gfi1=yes	Lsd1=yes
chr15:44426922-44429008	Nudcd1	ENSMUSG00000038736.9	0	FALSE	TRUE	Gfi1=yes	Lsd1=yes
chr15:44618333-44620336	Ebag9	ENSMUSG00000022339.8	0	TRUE	FALSE	Gfi1=yes	Lsd1=yes
chr15:44618216-44620374	Ebag9	ENSMUSG00000022339.8	0	FALSE	TRUE	Gfi1=yes	Lsd1=yes
chr15:44618306-44620600	Ebag9	ENSMUSG00000022339.8	0	FALSE	FALSE	Gfi1=yes	Lsd1=yes
chr15:51990099-51992761	Rad21	ENSMUSG00000022314.9	0	TRUE	FALSE	Gfi1=yes	Lsd1=yes
chr15:51990099-51992809	Rad21	ENSMUSG00000022314.9	0	FALSE	TRUE	Gfi1=yes	Lsd1=yes
chr15:55111880-55114236	Gm9920	ENSMUSG00000053749.12	0	TRUE	FALSE	Gfi1=yes	Lsd1=yes
chr15:55111498-55114862	Gm9920	ENSMUSG00000053749.12	0	FALSE	TRUE	Gfi1=yes	Lsd1=yes
chr15:55111914-55113716	Gm9920	ENSMUSG00000053749.12	0	FALSE	FALSE	Gfi1=yes	Lsd1=yes
chr15:55556390-55558357	Mrpl13	ENSMUSG00000022370.13	0	TRUE	FALSE	Gfi1=yes	Lsd1=yes
chr15:55556424-55558411	Mrpl13	ENSMUSG00000022370.13	0	FALSE	TRUE	Gfi1=yes	Lsd1=yes
chr15:55556452-55558085	Mrpl13	ENSMUSG00000022370.13	0	FALSE	FALSE	Gfi1=yes	Lsd1=yes
chr15:58033240-58034906	9130401M01Rik	ENSMUSG00000101892.1	0	TRUE	FALSE	Gfi1=yes	Lsd1=yes
chr15:58032780-58035071	9130401M01Rik	ENSMUSG00000101892.1	0	FALSE	TRUE	Gfi1=yes	Lsd1=yes
chr15:58887573-58890993	Rnf139	ENSMUSG00000037075.6	0	TRUE	FALSE	Gfi1=yes	Lsd1=yes
chr15:58887461-58890939	Rnf139	ENSMUSG00000037075.6	0	FALSE	TRUE	Gfi1=yes	Lsd1=yes
chr15:58887907-58890298	Rnf139	ENSMUSG00000037075.6	0	FALSE	FALSE	Gfi1=yes	Lsd1=yes
chr15:68257387-68259600	Zfat	ENSMUSG00000022335.16	0	TRUE	FALSE	Gfi1=yes	Lsd1=yes
chr15:68256981-68260125	Zfat	ENSMUSG00000022335.16	0	FALSE	TRUE	Gfi1=yes	Lsd1=yes
chr15:68101170-68103649	Zfat	ENSMUSG00000022335.16	0	FALSE	FALSE	Gfi1=yes	Lsd1=yes
chr15:68193729-68195466	Zfat	ENSMUSG00000022335.16	0	FALSE	FALSE	Gfi1=yes	Lsd1=yes
chr15:68257311-68259519	Zfat	ENSMUSG00000022335.16	0	FALSE	FALSE	Gfi1=yes	Lsd1=yes
chr15:73066718-73068632	Trappc9	ENSMUSG00000047921.15	5513	TRUE	FALSE	Gfi1=yes	Lsd1=yes
chr15:73066747-73068722	Trappc9	ENSMUSG00000047921.15	5542	FALSE	TRUE	Gfi1=yes	Lsd1=yes
chr15:73089589-73091610	Chrac1	ENSMUSG00000068391.8	0	TRUE	FALSE	Gfi1=yes	Lsd1=yes
chr15:73089447-73091684	Chrac1	ENSMUSG00000068391.8	0	FALSE	TRUE	Gfi1=yes	Lsd1=yes
chr15:73421314-73424522	Ptk2	ENSMUSG00000022607.14	0	TRUE	FALSE	Gfi1=yes	Lsd1=yes
chr15:73421392-73424848	Ptk2	ENSMUSG00000022607.14	0	FALSE	TRUE	Gfi1=yes	Lsd1=yes
chr15:75919928-75922189	Pycrl	ENSMUSG00000022571.8	0	TRUE	FALSE	Gfi1=yes	Lsd1=yes
chr15:75919833-75924027	Pycrl	ENSMUSG00000022571.8	0	FALSE	TRUE	Gfi1=yes	Lsd1=yes
chr15:75940041-75942443	Zfp623	ENSMUSG00000050846.8	0	TRUE	FALSE	Gfi1=yes	Lsd1=yes
chr15:75940126-75943087	Zfp623	ENSMUSG00000050846.8	0	FALSE	TRUE	Gfi1=yes	Lsd1=yes
chr15:76079342-76081885	Puf60	ENSMUSG00000002524.15	0	TRUE	FALSE	Gfi1=yes	Lsd1=yes
chr15:76079125-76085138	Puf60	ENSMUSG00000002524.15	0	FALSE	TRUE	Gfi1=yes	Lsd1=yes
chr15:76476176-76478926	Bop1	ENSMUSG00000022557.10	0	TRUE	FALSE	Gfi1=yes	Lsd1=yes
chr15:76476123-76479427	Bop1	ENSMUSG00000022557.10	0	FALSE	TRUE	Gfi1=yes	Lsd1=yes
chr15:76459213-76466975	Bop1	ENSMUSG00000022557.10	0	FALSE	FALSE	Gfi1=yes	Lsd1=yes
chr15:76656709-76661848	Cyhr1	ENSMUSG00000053929.16	0	TRUE	FALSE	Gfi1=yes	Lsd1=yes
chr15:76656661-76661937	Cyhr1	ENSMUSG00000053929.16	0	FALSE	TRUE	Gfi1=yes	Lsd1=yes
chr15:77304796-77307904	Rbfox2	ENSMUSG00000033565.16	0	TRUE	FALSE	Gfi1=yes	Lsd1=yes
chr15:77304667-77308255	Rbfox2	ENSMUSG00000033565.16	0	FALSE	TRUE	Gfi1=yes	Lsd1=yes
chr15:77954350-77961334	Foxred2	ENSMUSG00000016552.13	0	TRUE	FALSE	Gfi1=yes	Lsd1=yes
[truncated: 11,331 more rows]
